# Supplementary material for: 2′,3′,4′-Trihydroxychalcone changes estrogen receptor α regulation of genes and breast cancer cell proliferation by a reprogramming mechanism
Source: Mol Med. 2022 Apr 25;28:44. doi: 10.1186/s10020-022-00470-z (PMC9036729; doi:10.1186/s10020-022-00470-z)
Supplement: Supplementary file 2 — Additional file 2: Table S2. Microarray data. [file 10020_2022_470_MOESM2_ESM.xls]

## Sheet: Summary
Table S1. U2OS-ERa cells were treated with 10 nM E2, 5 M 2', 3', 4'-THC or both E2 + 2', 3', 4'-THC for 24 h.				s
Threshold: FC>=3 and multiple-testing adjusted p-value<=0.05
click the tab name below for the detailed information of regulated genes, including the intensities, fold change (FC) and multiple-testing adjusted p-values (the last two columns).
Comparison	total	up	down
2', 3', 4'-THC vs. Control Cells	31	20	11
E2 vs. Control Cells	756	687	69
2', 3', 4'-THC + E2 vs. Control Cells	1358	976	382
2', 3', 4'-THC + E2 vs. Control: Common Genes	534
2', 3', 4'-THC + E2 vs. Control: Reprogrammed Genes	824

## Sheet: 2' 3' 4'-THC .vs.CTRL
TargetID	ProbeID	Accession	GeneDescription	EntrezID	Control	E2	E2 + 2', 3', 4'-THC	2', 3', 4'-THC	2', 3', 4'-THC .vs.CTRL.FC	2', 3', 4'-THC .vs.CTRL.adj.Pval	SUMMARY
AKR1C2	5340129	NM_001354.4	aldo-keto reductase family 1, member C2 (dihydrodiol dehydrogenase 2; bile acid binding protein; 3-alpha hydroxysteroid dehydrogenase, type III)	1646	203.68	173.62	274.69	3817.85	18.744	1.9359e-14
CYP4F11	2260274	NM_021187.2	cytochrome P450, family 4, subfamily F, polypeptide 11	57834	293.37	426.72	8700.82	2122.94	7.236	2.7249e-11
HMOX1	6660601	NM_002133.1	heme oxygenase (decycling) 1	3162	3017.88	2518.41	4917.07	21411.3	7.095	1.82076e-09
AKR1B10	5310646	NM_020299.3	aldo-keto reductase family 1, member B10 (aldose reductase)	57016	382.19	400.35	2229.65	1910.47	4.999	2.7249e-11
OSGIN1	4010086	NM_013370.3	oxidative stress induced growth inhibitor 1	29948	2613.17	2663.18	12226.9	11254.7	4.307	4.22298e-08
FTHL11	6180070	NR_002204.1	ferritin, heavy polypeptide-like 11	2503	1646.03	11480.1	15840.3	6908.72	4.197	1.49114e-10
HS.386232	6060327	BG202001	RST21348 Athersys RAGE Library Homo sapiens cDNA, mRNA sequence	NA	317.59	320.45	350.4	1239.15	3.902	8.1616e-11
FTHL8	1980594	NR_002203.1	ferritin, heavy polypeptide-like 8	2501	1662.25	15853	23209.9	6325.94	3.806	1.49225e-09
FTH1	5220240	NM_002032.2	ferritin, heavy polypeptide 1	2495	2027.76	4375.01	6345.73	7390.28	3.645	1.77925e-10
FTHL12	3190133	NR_002205.1	ferritin, heavy polypeptide-like 12	2504	1266.32	9106.84	13097.4	4475.39	3.534	4.42777e-09
PANX2	4070300	NM_052839.2	pannexin 2	56666	928.53	1735.07	6113.67	3262.36	3.513	4.68717e-10
ANXA10	1050242	NM_007193.3	annexin A10	11199	572.23	1011.72	2802.22	2003.67	3.502	4.73171e-11
FTHL12	4730181	NR_002205.1	ferritin, heavy polypeptide-like 12	2504	2387.48	11032.6	16842.1	8233.54	3.449	1.82076e-09
SPTA1	4060075	NM_003126.1	spectrin, alpha, erythrocytic 1 (elliptocytosis 2)	6708	182.14	223.76	1160.43	608.94	3.343	4.8978e-09
SPP1	3460070	NM_000582.2	secreted phosphoprotein 1 (osteopontin, bone sialoprotein I, early T-lymphocyte activation 1)	6696	4726.56	2777.55	7085.36	15455.1	3.27	1.49114e-10
FTHL2	4120039	NR_002200.1	ferritin, heavy polypeptide-like 2	2497	490.68	3217.47	4349.46	1601.06	3.263	1.88484e-08
LOC648517	3120598	XM_940680.1	similar to Aldo-keto reductase family 1 member C1 (20-alpha-hydroxysteroid dehydrogenase) (20-alpha-HSD) (Trans-1,2-dihydrobenzene-1,2-diol dehydrogenase) (High-affinity hepatic bile acid-binding protein) (HBAB) (Chlordecone reductase homolog HAKRC...	648517	910.69	826.97	3255.18	2858.86	3.139	1.56444e-06
SCG5	5260343	NM_003020.1	secretogranin V (7B2 protein)	6447	1297.41	1557.97	507.67	4055.89	3.126	1.82076e-09
AFP	2030161	NM_001134.1	alpha-fetoprotein	174	728.8	1512.17	2771.43	2225.68	3.054	1.82076e-09
SPRR2D	1660521	NM_006945.3	small proline-rich protein 2D	6703	199.5	156.3	206.73	603.37	3.024	7.3224e-09
HNRPK	610494	NM_031263.1	heterogeneous nuclear ribonucleoprotein K	3190	2771.96	891.38	951.73	924.44	0.333	5.59981e-06
KRT14	4900458	NM_000526.3	keratin 14 (epidermolysis bullosa simplex, Dowling-Meara, Koebner)	3861	1620.03	416.79	246.69	524.89	0.324	4.98294e-07
CNTN1	3890364	NM_001843.2	contactin 1	1272	1203.68	503.27	270.54	384.28	0.319	4.18536e-09
RASGRP3	2450400	NM_170672.1	RAS guanyl releasing protein 3 (calcium and DAG-regulated)	25780	1175.15	654.18	213.79	370.33	0.315	8.84342e-09
RNPS1	3400682	NM_080594.1	RNA binding protein S1, serine-rich domain	10921	1837.73	416.96	398.08	566.97	0.309	6.15016e-07
TMEM46	7650523	NM_001007538.1	transmembrane protein 46	387914	2503.52	1295.09	861.33	724.74	0.289	1.58832e-10
CXCL14	3520246	NM_004887.3	chemokine (C-X-C motif) ligand 14	9547	1758.74	727.78	1440.39	491.41	0.279	4.85524e-09
LOC644584	2030619	XM_927700.1	PREDICTED: Homo sapiens similar to RNA-binding protein EWS (LOC644584), mRNA.	644584	2732.99	440.84	559.65	747.36	0.273	1.38903e-06
LOC399942	1740673	XM_934471.1	PREDICTED: Homo sapiens similar to Tubulin alpha-2 chain (Alpha-tubulin 2), transcript variant 5 (LOC399942), mRNA.	399942	19438.5	7975.18	10084.6	5297.12	0.273	0.000114374
PDLIM1	1410010	NM_020992.2	PDZ and LIM domain 1 (elfin)	9124	4707.31	3101.6	345.44	1246.8	0.265	1.60677e-07
HS.382017	6400110	BC033846	Homo sapiens, clone IMAGE:4512650, mRNA	NA	16170.1	8186.53	176.02	3751.94	0.232	1.5825e-08

## Sheet: E2 vs.CTRL
TargetID	ProbeID	Accession	GeneDescription	EntrezID	Control	E2	E2 + 2', 3', 4'-THC	2', 3', 4'-THC	E2. vs.CTRL.FC	E2.vs.CTRL.adj.Pval	SUMMARY
TUBA3D	1240703	NM_080386.1	tubulin, alpha 3d	113457	143.91	5892.78	69924.8	129.16	40.947	1.73283e-15
KRT19	6060630	NM_002276.3	keratin 19	3880	114.47	2022.74	9636.32	113.99	17.671	5.75321e-15
LOC402644	6130259	XM_938297.1	PREDICTED: Homo sapiens similar to peptidylprolyl isomerase A isoform 1 (LOC402644), mRNA.	402644	1320.71	19803.1	18133.1	1448.33	14.994	2.6126e-14
FABP5	5260047	NM_001444.1	fatty acid binding protein 5 (psoriasis-associated)	2171	206.14	2790.59	1736.83	294.08	13.537	5.75321e-15
LOC284230	6020066	XM_208185.5	similar to large subunit ribosomal protein L36a	284230	656.86	8752.79	10237.7	1483.63	13.325	6.43064e-15
OTOF	1440615	NM_194248.1	otoferlin	9381	145.84	1777.53	23010.8	226.12	12.189	5.75321e-15
LOC440732	3870470	XM_496441.2	PREDICTED: Homo sapiens similar to 40S ribosomal protein S7 (S8) (LOC440732), mRNA.	440732	763.37	8303.08	9264.13	1304.8	10.877	1.20658e-13
LOC387934	830682	XM_937508.1	fatty acid binding protein 5-like 1	387934	288.52	2913.85	1800.65	344.76	10.099	3.95412e-14
PLOD2	4640187	NM_000935.2	procollagen-lysine, 2-oxoglutarate 5-dioxygenase 2	5352	333.6	3336.12	3703.75	551.95	10	1.87438e-13
C3ORF28	5310736	NM_014367.3	chromosome 3 open reading frame 28	26355	482.43	4785.9	4113.67	622.19	9.92	5.20072e-14
ERGIC2	6660674	NM_016570.2	ERGIC and golgi 2	51290	381.47	3683.64	3796.78	622.45	9.656	2.22905e-14
MCTS1	1690025	NM_014060.1	malignant T cell amplified sequence 1	28985	370.06	3540.45	3777.99	501.9	9.567	9.95975e-15
FTHL8	1980594	NR_002203.1	ferritin, heavy polypeptide-like 8	2501	1662.25	15853	23209.9	6325.94	9.537	1.65406e-14
CAPZA1	4610138	NM_006135.1	capping protein (actin filament) muscle Z-line, alpha 1	829	452.63	4185.59	3368.01	431.33	9.247	9.90693e-13
G3BP1	5720300	NM_005754.2	GTPase activating protein (SH3 domain) binding protein 1	10146	817.36	7525.76	4818.95	732.95	9.207	1.16617e-13
SAS10	5490102	NM_020368.1	UTP3, small subunit (SSU) processome component, homolog (S. cerevisiae)	57050	672.79	6179.27	6004.01	949.46	9.185	2.48025e-14
TH	1990068	NM_000360.2	tyrosine hydroxylase	7054	129.62	1170.09	5890.68	150.76	9.027	1.13226e-14
LOC644969	5890176	XM_928047.1	PREDICTED: Homo sapiens similar to Ubiquinol-cytochrome c reductase complex 14 kDa protein (Complex III subunit VI) (QP-C) (LOC644969), mRNA.	644969	1481.96	13353.5	17105.1	2753.26	9.011	4.44357e-13
WSB2	6550703	NM_018639.3	WD repeat and SOCS box-containing 2	55884	315.73	2816.26	2156.35	444.76	8.92	4.27447e-14
LOC220433	6200747	XM_930211.1	similar to 40S ribosomal protein S4, X isoform	220433	1159.94	10091.9	10858.1	2187	8.7	3.94985e-14
PPP2CB	6840280	NM_004156.2	protein phosphatase 2 (formerly 2A), catalytic subunit, beta isoform	5516	208.67	1769.82	1807	257.45	8.481	3.18683e-14
ANXA2P1	270609	NR_001562.1	annexin A2 pseudogene 1	303	1140.83	9656.54	5618.06	1318.44	8.464	8.20744e-15
PRAMEF4	4060142	NM_001009611.1	PRAME family member 4	400735	289.06	2446.54	14098.4	338.91	8.464	1.21724e-14
LOC649946	6270605	NR_003040.1	ribosomal protein L23a pseudogene	649946	1051.32	8886.84	10058.3	1285.16	8.453	1.01342e-13
GGH	160615	NM_003878.1	gamma-glutamyl hydrolase (conjugase, folylpolygammaglutamyl hydrolase)	8836	550.85	4583.99	5655.41	537.81	8.322	9.79959e-14
TH	5220451	NM_000360.3	tyrosine hydroxylase	7054	119.44	993.81	4755.56	118.09	8.32	4.62145e-14
HSPE1	110110	NM_002157.1	heat shock 10kDa protein 1 (chaperonin 10)	3336	1684.75	13976.1	12265.5	2483	8.296	8.9781e-15
LOC284988	5960167	XM_209429.7	PREDICTED: Homo sapiens hypothetical LOC284988 (LOC284988), mRNA.	284988	1641.17	13466.1	16176.9	3022.41	8.205	9.79961e-15
CLTC	4730458	NM_004859.2	clathrin, heavy chain (Hc)	1213	252.17	2063.74	1418.98	369.57	8.184	1.16617e-13
TXNL1	940386	NM_004786.1	thioredoxin-like 1	9352	173.2	1388.72	1374.87	213.07	8.018	1.96479e-13
LOC645968	1440121	XM_928934.1	PREDICTED: Homo sapiens similar to 40S ribosomal protein S3a (V-fos transformation effector protein) (LOC645968), mRNA.	645968	375.92	3005.18	2698.65	519.79	7.994	7.87594e-14
ANKRD1	6560112	NM_014391.2	ankyrin repeat domain 1 (cardiac muscle)	27063	676.49	5392.88	2881.75	1769.41	7.972	5.34512e-11
XRN2	1940612	NM_012255.3	5'-3' exoribonuclease 2	22803	177.21	1367.8	1163.99	203.13	7.719	1.42921e-13
NACAP1	3830136	NR_002182.1	nascent-polypeptide-associated complex alpha polypeptide pseudogene 1	83955	170.16	1309.36	1025.39	221.26	7.695	6.65378e-12
SUMO2	520133	NM_001005849.1	SMT3 suppressor of mif two 3 homolog 2 (S. cerevisiae)	6613	653.38	5023.28	5162.48	676.86	7.688	2.50246e-13
YY1	6760017	NM_003403.3	YY1 transcription factor	7528	734.77	5642.96	5273.6	767.27	7.68	1.76028e-13
PRAMEF9	7160398	NM_001010890.1	PRAME family member 9	343070	205.04	1563.28	9779.84	242.66	7.624	2.13798e-14
FLJ11712	620450	NM_024570.1	ribonuclease H2, subunit B	79621	216.06	1646	1363.5	222.58	7.618	4.44357e-13
LOC645001	2260025	XM_928068.1	PREDICTED: Homo sapiens similar to Heterogeneous nuclear ribonucleoprotein A1 (Helix-destabilizing protein) (Single-strand binding protein) (hnRNP core protein A1) (HDP-1) (Topoisomerase-inhibitor suppressed) (LOC645001), mRNA.	645001	284.22	2152.22	1322.51	268.84	7.572	2.28564e-12
PTMA	460386	NM_002823.2	prothymosin, alpha (gene sequence 28)	5757	995.52	7533.65	6700.86	801.94	7.568	1.2398e-11
LOC347376	3940364	XM_937928.1	H3 histone, family 3A	347376	316.59	2391.9	1733.91	352.92	7.555	8.20744e-15
SLBP	4280603	NM_006527.2	stem-loop (histone) binding protein	7884	432.22	3263.39	2885.95	469.05	7.55	3.94985e-14
PCID1	940398	NM_006360.3	eukaryotic translation initiation factor 3, subunit M	10480	1293.03	9645.15	9311.31	1932.72	7.459	2.23343e-12
LOC647523	5820202	XM_937322.1	PREDICTED: Homo sapiens similar to chaperonin containing TCP1, subunit 8 (theta) (LOC647523), mRNA.	647523	588.02	4333.45	3392.14	724.28	7.37	9.79961e-15
LOC649518	830484	XM_938599.1	similar to 40S ribosomal protein S26	441377	2079.88	15250.7	15269.6	2284.87	7.333	5.16063e-14
C8ORF52	6660286	NM_017864.2	integrator complex subunit 8	55656	267.88	1953.33	1348.62	449.97	7.292	2.53951e-13
FKBP3	6450523	NM_002013.2	FK506 binding protein 3, 25kDa	2287	1461.75	10538.8	9009.92	2441.99	7.21	7.88698e-14
UQCRH	6960735	NM_006004.1	ubiquinol-cytochrome c reductase hinge protein	7388	533.19	3837.71	4460.52	694.38	7.198	1.52936e-12
FTHL12	3190133	NR_002205.1	ferritin, heavy polypeptide-like 12	2504	1266.32	9106.84	13097.4	4475.39	7.192	1.3467e-13
LOC346950	3930707	XM_294473.2	ribosomal protein L37 pseudogene 6	346950	245.27	1760.17	2112.5	387.59	7.176	1.65502e-13
LOC390031	4220445	XM_372343.1	similar to Ssu72 RNA polymerase II CTD phosphatase homolog	390031	661.69	4715.18	7397.9	578.77	7.126	1.16617e-13
TATDN1	1110167	NM_032026.1	TatD DNase domain containing 1	83940	540.74	3826.33	3363.01	861.86	7.076	1.42921e-13
LOC441584	7510564	XM_497258.1	similar to Ssu72 RNA polymerase II CTD phosphatase homolog	441584	454.97	3187.7	5964.78	413.59	7.006	4.14923e-14
GABARAPL2	20091	NM_007285.6	GABA(A) receptor-associated protein-like 2	11345	170.93	1192.84	1198.6	184.62	6.979	1.97297e-12
FTHL11	6180070	NR_002204.1	ferritin, heavy polypeptide-like 11	2503	1646.03	11480.1	15840.3	6908.72	6.974	4.62145e-14
EIF1AX	3930296	NM_001412.3	eukaryotic translation initiation factor 1A, X-linked	1964	924.04	6410.44	6841.82	1278.87	6.937	4.04512e-14
LOC641848	2640255	XM_935588.1	PREDICTED: Homo sapiens similar to ribosomal protein S3a (LOC641848), mRNA.	641848	509.24	3528.67	3414.83	494.5	6.929	3.06025e-13
CCNH	1980242	NM_001239.2	cyclin H	902	326.98	2261.45	2665.01	555.41	6.916	1.33302e-13
TCP1	990315	NM_030752.2	t-complex 1	6950	1485.09	10262.9	8295.92	2479.85	6.911	5.81692e-14
C7ORF28B	50689	NM_198097.1	chromosome 7 open reading frame 28B	221960	206.01	1416.07	1418.48	203.46	6.874	2.6126e-14
ACTR3	6940176	NM_005721.3	ARP3 actin-related protein 3 homolog (yeast)	10096	1144.77	7841.84	7022.37	1177.25	6.85	1.80968e-13
TSPAN13	3420452	NM_014399.3	tetraspanin 13	27075	674.36	4552.07	2948.14	655.74	6.75	2.53951e-13
LOC641849	3850278	XM_935589.1	PREDICTED: Homo sapiens similar to 40S ribosomal protein S3a (V-fos transformation effector protein) (LOC641849), mRNA.	641849	224.9	1514.74	1410.13	331.45	6.735	5.81692e-14
FAM98A	2100161	NM_015475.3	family with sequence similarity 98, member A	25940	1311.48	8818.45	7283.08	1952.85	6.724	1.16617e-13
LOC654189	3850008	XM_942687.1	PREDICTED: Homo sapiens similar to heterogeneous nuclear ribonucleoprotein A3, transcript variant 1 (LOC654189), mRNA.	654189	377.66	2539.5	2366.46	368.05	6.724	3.90937e-13
PAPSS1	1820528	NM_005443.4	3'-phosphoadenosine 5'-phosphosulfate synthase 1	9061	308.05	2067.26	2132.33	238.73	6.711	1.17269e-12
BNIP3L	620047	NM_004331.2	BCL2/adenovirus E1B 19kDa interacting protein 3-like	665	153.55	1028.86	727.6	160.06	6.7	1.52045e-12
BTG3	7210605	NM_006806.3	BTG family, member 3	10950	456.53	3044.95	3797.52	578.85	6.67	5.81609e-13
SBDS	50170	NM_016038.2	Shwachman-Bodian-Diamond syndrome	51119	520.22	3455.11	3687.95	536.06	6.642	5.89882e-13
FAM72A	1090725	NM_207418.2	gastric cancer up-regulated-2	653573	277.28	1838.98	1809.97	353.93	6.632	1.06816e-12
LOC644330	1940008	XM_934365.1	PREDICTED: Homo sapiens similar to tropomyosin 3 isoform 2, transcript variant 2 (LOC644330), mRNA.	644330	310.82	2045.43	1403.55	326.52	6.581	2.59828e-13
FTHL2	4120039	NR_002200.1	ferritin, heavy polypeptide-like 2	2497	490.68	3217.47	4349.46	1601.06	6.557	4.27564e-13
PTGES3	1780719	NM_006601.4	prostaglandin E synthase 3 (cytosolic)	10728	2540.97	16575	11777.2	2376.33	6.523	1.09307e-11
DC2	4610722	NM_021227.2	DC2 protein	58505	683.47	4434.75	4491.85	974.62	6.489	2.05713e-13
FRG1	2470519	NM_004477.2	FSHD region gene 1	2483	934.16	6017.66	7404.34	1787.28	6.442	5.81609e-13
C1GALT1	580066	NM_020156.1	core 1 synthase, glycoprotein-N-acetylgalactosamine 3-beta-galactosyltransferase, 1	56913	359.74	2308.98	1955.07	444.29	6.419	3.18683e-14
RTN4	780402	NM_020532.4	reticulon 4	57142	1294.93	8254.83	8023.37	1706.88	6.375	3.94985e-14
LSM5	6650133	NM_012322.1	LSM5 homolog, U6 small nuclear RNA associated (S. cerevisiae)	23658	474.15	3022.51	3268.63	453.68	6.375	3.09171e-11
AZIN1	4070661	NM_148174.2	antizyme inhibitor 1	51582	383.55	2442.53	1603.36	387.51	6.368	2.07293e-13
DHRS2	4890671	NM_182908.3	dehydrogenase/reductase (SDR family) member 2	10202	1770.65	11248.5	10824.6	2114.74	6.353	1.38568e-13
TSC22D1	380689	NM_183422.1	TSC22 domain family, member 1	8848	265.34	1685.24	1245.29	216	6.351	7.7937e-13
LOC651390	1710706	XM_945947.1	PREDICTED: Homo sapiens similar to tripartite motif protein 39, transcript variant 3 (LOC651390), mRNA.	651390	270.94	1713.71	5038.62	271.18	6.325	2.50396e-13
LOC653115	4890008	XM_926415.1	PREDICTED: Homo sapiens similar to heterogeneous nuclear ribonucleoprotein A3, transcript variant 1 (LOC653115), mRNA.	653115	201.8	1270.09	1224.2	198.17	6.294	5.81609e-13
CYP51A1	6200068	NM_000786.2	cytochrome P450, family 51, subfamily A, polypeptide 1	1595	453.77	2842.28	2645.21	444.85	6.264	3.27715e-12
LOC649679	6550274	XM_945045.1	PREDICTED: Homo sapiens similar to Tubulin beta-4q chain, transcript variant 2 (LOC649679), mRNA.	649679	232.49	1452.02	1364.87	218.82	6.246	1.03617e-14
USP8	6770634	NM_005154.2	ubiquitin specific peptidase 8	9101	225.46	1407.81	1542.36	266.14	6.244	2.70241e-13
KPNA2	6250609	NM_002266.2	karyopherin alpha 2 (RAG cohort 1, importin alpha 1)	3838	525.27	3252.26	2894.5	356.5	6.192	1.09375e-11
HIF1A	2680722	NM_181054.1	hypoxia-inducible factor 1, alpha subunit (basic helix-loop-helix transcription factor)	3091	704.67	4347.76	3034.48	601.88	6.17	1.08943e-09
HMGB2	5900482	NM_002129.2	high-mobility group box 2	3148	1997.13	12156	8236.68	1470.3	6.087	4.44357e-13
RPL9	6420730	NM_001024921.2	ribosomal protein L9	6133	2279.65	13870.5	13933.4	2635.87	6.084	5.30741e-12
PHLDB2	3780441	NM_145753.1	pleckstrin homology-like domain, family B, member 2	90102	543.05	3291.95	869.35	571.31	6.062	3.65725e-11
NAT13	6620368	NM_025146.1	N-acetyltransferase 13	80218	223.2	1349.14	1242.09	288.59	6.045	5.81609e-13
LOC389787	160047	XM_497072.2	PREDICTED: Homo sapiens similar to Translationally-controlled tumor protein (TCTP) (p23) (Histamine-releasing factor) (HRF) (Fortilin) (LOC389787), mRNA.	389787	3217.61	19430.4	19969	4361.25	6.039	2.50396e-13
LOC643554	6280521	XM_926857.1	ornithine aminotransferase pseudogene	643554	190.36	1148.91	627.42	171.02	6.036	3.46355e-13
HAPLN1	1850397	NM_001884.2	hyaluronan and proteoglycan link protein 1	1404	401.24	2420.79	574.52	299.2	6.033	8.33683e-13
COPS2	4890195	NM_004236.1	COP9 constitutive photomorphogenic homolog subunit 2 (Arabidopsis)	9318	168.44	1015.11	950.9	174.16	6.027	2.18373e-11
SFRS11	990543	NM_004768.2	splicing factor, arginine/serine-rich 11	9295	223.15	1339.17	1171.46	215.04	6.001	1.07222e-11
DDX17	1780709	NM_030881.2	DEAD (Asp-Glu-Ala-Asp) box polypeptide 17	10521	851.29	5021.5	5894.87	988.81	5.899	3.95412e-14
OXT	1850372	NM_000915.2	oxytocin, prepro- (neurophysin I)	5020	120.26	706.57	3272.82	115.23	5.875	2.29225e-12
RPL23	380575	NM_000978.2	ribosomal protein L23	9349	2043.82	11925.4	13244.7	2532.06	5.835	1.02037e-12
IFP38	5290482	NM_031943.1	eukaryotic translation initiation factor 3, subunit F pseudogene 2	83880	634	3693.5	4492.31	855.68	5.826	1.16617e-13
TRA1P2	4590551	XR_000203.3	PREDICTED: Homo sapiens tumor rejection antigen (gp96) 1 pseudogene 2 (TRA1P2), misc RNA.	343477	372.24	2161.54	2482.57	441.4	5.807	7.07531e-12
LOC644250	7160692	XM_929199.1	PREDICTED: Homo sapiens hypothetical protein LOC644250 (LOC644250), mRNA.	644250	764.35	4414.97	3888.94	1466.42	5.776	1.09912e-10
NUDCD2	670195	NM_145266.4	NudC domain containing 2	134492	232.07	1337.2	1165.48	230.51	5.762	1.5805e-12
SUMO1P3	4050358	NR_002190.1	SUMO1 pseudogene 3	474338	1536.87	8825.42	7691.71	1842.59	5.742	3.94985e-14
LOC643997	2510022	XM_292963.5	similar to peptidylprolyl isomerase A isoform 1	643997	853.87	4888.31	5221.47	1139.01	5.725	3.48594e-12
FAM49B	2630703	NM_016623.3	family with sequence similarity 49, member B	51571	427.72	2445.42	2335.03	370.89	5.717	8.90538e-12
MYC	6550600	NM_002467.3	v-myc myelocytomatosis viral oncogene homolog (avian)	4609	929.22	5306.69	4235.5	1634.81	5.711	8.90497e-12
NUDT15	3450370	NM_018283.1	nudix (nucleoside diphosphate linked moiety X)-type motif 15	55270	270.28	1542.33	1518.57	304.76	5.706	2.16319e-13
LOC391766	3830474	XM_936303.1	similar to Transcription initiation factor TFIID subunit 11 (Transcription initiation factor TFIID 28 kDa subunit) (TAF(II)28) (TAFII-28) (TAFII28) (TFIID subunit p30-beta)	391766	201.57	1146.08	1377.69	211.3	5.686	4.62862e-12
SPAST	460333	NM_199436.1	spastin	6683	181.03	1027.52	932.54	162.84	5.676	1.04084e-11
SYAP1	6580678	NM_032796.2	synapse associated protein 1, SAP47 homolog (Drosophila)	94056	280.45	1590.52	1503.56	397.79	5.671	1.76028e-13
TRIM51	4880204	NM_032681.1	SPRY domain containing 5	84767	4520.84	25621.7	44318.5	4635.43	5.667	5.81692e-14
LOC389293	7160139	XM_371741.4	iron-sulfur cluster assembly 1 homolog (S. cerevisiae)-like	389293	373.35	2114.78	3032.42	458.32	5.664	1.27506e-12
LOC649682	2230167	XM_938755.1	similar to ribosomal protein L31	653773	2424.22	13724	16611.2	3402.42	5.661	3.97485e-13
MBD3L2	2060349	NM_144614.2	methyl-CpG binding domain protein 3-like 2	125997	2936.76	16458.5	42545.8	3388.17	5.604	6.0061e-14
HMG1L1	6330039	NM_001008735.1	high-mobility group (nonhistone chromosomal) protein 1-like 1	10357	3010.14	16858.5	12564.4	2520.97	5.601	2.0091e-12
VRK2	3140402	NM_006296.3	vaccinia related kinase 2	7444	717.49	3989.3	3040.1	1040.51	5.56	3.35737e-13
FLJ12716	4050474	NM_199053.1	chromosome 4 open reading frame 41	60684	253.46	1403.12	1323.52	355.04	5.536	1.32736e-12
DNM1L	3890632	NM_005690.2	dynamin 1-like	10059	854.2	4726.32	4145.1	1430.62	5.533	9.21135e-14
FAM49B	7160079	NM_016623.3	family with sequence similarity 49, member B	51571	409.88	2267.35	1978.07	526.76	5.532	7.26291e-12
LOC654101	7380075	XM_939354.1	PREDICTED: Homo sapiens similar to tripartite motif-containing 51 (LOC654101), mRNA.	654101	177.13	974.64	2682.38	200.73	5.502	3.46721e-13
SNX24	4200187	NM_014035.1	sorting nexin 24	28966	223.19	1227.89	2262.93	197.91	5.502	3.96598e-11
2008-09-07	450195	NM_001011553.1	septin 7	989	240.55	1323.33	884.84	196.25	5.501	5.5365e-12
FBXO30	5290307	NM_032145.4	F-box protein 30	84085	353.66	1935.98	2403.48	388.02	5.474	2.32141e-09
RBM34	5390092	NM_015014.1	RNA binding motif protein 34	23029	509.21	2782.08	2746.19	926.86	5.463	4.44357e-13
HAT1	3420068	NM_003642.2	histone acetyltransferase 1	8520	948.68	5170.34	4236.83	1487.44	5.45	4.0154e-12
C12ORF23	3290379	NM_152261.1	chromosome 12 open reading frame 23	90488	313.43	1703.39	1495.52	411.72	5.435	6.30619e-13
NUDCD2	610376	NM_145266.4	NudC domain containing 2	134492	563.26	3060.77	2690.79	711.75	5.434	5.81692e-14
CHPT1	2260600	NM_020244.2	choline phosphotransferase 1	56994	383.23	2073.82	6091.07	455.02	5.411	6.73904e-12
GPBP1	1090692	NM_022913.1	GC-rich promoter binding protein 1	65056	238.85	1286.31	1333.79	307.48	5.385	1.20702e-11
CDKN1B	1030348	NM_004064.2	cyclin-dependent kinase inhibitor 1B (p27, Kip1)	1027	1514.86	8135.54	7367.59	1049.2	5.37	3.93226e-12
TAF9	7040537	NM_016283.4	TAF9 RNA polymerase II, TATA box binding protein (TBP)-associated factor, 32kDa	6880	233.57	1249.48	1305.19	290.28	5.35	1.97297e-12
NAP1L1	6590484	NM_139207.1	nucleosome assembly protein 1-like 1	4673	935.38	4993.38	2412.1	677.6	5.338	3.5663e-11
NOL8	2120017	NM_017948.4	nucleolar protein 8	55035	316.13	1685.15	1244.58	452.57	5.331	6.75611e-12
MTF2	2760255	NM_007358.1	metal response element binding transcription factor 2	22823	423.55	2257.6	2168.09	522.25	5.33	1.97297e-12
MLF1	5870133	NM_022443.2	myeloid leukemia factor 1	4291	189.95	1011.81	917.38	226.56	5.327	1.91914e-12
RECQL	6270674	NM_032941.1	RecQ protein-like (DNA helicase Q1-like)	5965	285.02	1516.76	1497.44	317.01	5.322	3.47351e-13
SACM1L	2600204	NM_014016.2	SAC1 suppressor of actin mutations 1-like (yeast)	22908	501.96	2669.14	3175.74	623.57	5.317	5.7716e-11
PTPLAD2	2900328	NM_001010915.1	protein tyrosine phosphatase-like A domain containing 2	401494	820.27	4345.08	4167.3	1399.45	5.297	4.64599e-11
WDSOF1	2760400	NM_015420.4	WD repeats and SOF1 domain containing	25879	158.72	840.44	681.38	163.69	5.295	5.01394e-12
LOC643949	4290349	XM_927207.1	PREDICTED: Homo sapiens similar to 60S acidic ribosomal protein P2 (LOC643949), mRNA.	643949	606.04	3201.79	3452.58	899.89	5.283	7.79123e-12
TUBB4Q	1990327	NM_020040.3	tubulin, beta polypeptide 4, member Q	56604	321.35	1695.7	1647.51	394.51	5.277	1.42921e-13
DBI	2480338	NM_020548.4	diazepam binding inhibitor (GABA receptor modulator, acyl-Coenzyme A binding protein)	1622	1978.75	10424.1	9887.37	2525.27	5.268	4.44357e-13
ECHDC1	7650053	NM_018479.2	enoyl Coenzyme A hydratase domain containing 1	55862	401.31	2105.71	1655.53	371.1	5.247	1.16003e-11
FZD6	2190553	NM_003506.2	frizzled homolog 6 (Drosophila)	8323	371.35	1946.88	1652.26	328.84	5.243	2.1183e-11
LOC645138	1500538	XM_928168.1	PREDICTED: Homo sapiens similar to ribosomal protein S11 (LOC645138), mRNA.	645138	2787.29	14608.3	15920.1	3724.9	5.241	1.81001e-12
HSPA4	430142	NM_002154.3	heat shock 70kDa protein 4	3308	703.94	3684.69	2751.85	672.09	5.234	8.67775e-11
ILK	5720487	NM_001014794.1	integrin-linked kinase	3611	236.29	1235.5	1689.44	258.92	5.229	1.76028e-13
ZSCAN4	7560528	NM_152677.1	zinc finger and SCAN domain containing 4	201516	840.99	4394.73	13633.7	689.23	5.226	3.81649e-14
YIPF5	380703	NM_030799.6	Yip1 domain family, member 5	81555	264.58	1373.06	1235.38	344.52	5.19	4.6226e-11
GMNN	4830373	NM_015895.3	geminin, DNA replication inhibitor	51053	965.41	4998.48	4016.47	1093.74	5.178	1.20658e-13
C7ORF28A	3130477	NM_015622.5	chromosome 7 open reading frame 28A	51622	1171.22	6059.6	5777.16	1050.73	5.174	1.52045e-12
SORD	2480280	NM_003104.3	sorbitol dehydrogenase	6652	172.25	890.94	412.89	171.1	5.172	1.35439e-11
RG9MTD1	2600079	NM_017819.1	RNA (guanine-9-) methyltransferase domain containing 1	54931	347.28	1787.8	1347.51	360.2	5.148	6.62761e-12
MAD2L1	1780576	NM_002358.2	MAD2 mitotic arrest deficient-like 1 (yeast)	4085	164.93	848.74	524.28	130.52	5.146	1.73541e-12
ZWILCH	4850221	NM_017975.2	Zwilch, kinetochore associated, homolog (Drosophila)	55055	182.23	931.93	940.56	212.08	5.114	5.31971e-12
TMEM154	1110300	NM_152680.1	transmembrane protein 154	201799	686.54	3493.85	4079.15	1396.6	5.089	3.0598e-12
TAF9	990474	NM_016283.4	TAF9 RNA polymerase II, TATA box binding protein (TBP)-associated factor, 32kDa	6880	258.78	1316.13	1495.55	320.51	5.086	8.32125e-10
CROP	5900129	NM_006107.2	cisplatin resistance-associated overexpressed protein	51747	1032.25	5244.59	5775.72	743.01	5.081	4.66087e-10
ZFP36L1	830164	NM_004926.2	zinc finger protein 36, C3H type-like 1	677	1493.35	7581.49	3336.72	1605.73	5.077	4.44357e-13
ATF1	7200575	NM_005171.2	activating transcription factor 1	466	194.56	987.13	1522.78	303.84	5.074	4.21623e-11
APPBP1	6510619	NM_001018160.1	NEDD8 activating enzyme E1 subunit 1	8883	1612.79	8160.39	4336.58	1549.73	5.06	1.0622e-11
ARMCX1	840561	NM_016608.1	armadillo repeat containing, X-linked 1	51309	325.78	1647.77	1734.67	277.46	5.058	8.57351e-11
HIGD1A	7550341	NM_014056.1	HIG1 domain family, member 1A	25994	2332.62	11791.7	14543.8	2654.75	5.055	1.56708e-11
CNBP	7380068	NM_003418.1	CCHC-type zinc finger, nucleic acid binding protein	7555	2074.62	10485.4	8137.14	2328.25	5.054	1.76459e-13
RTN3	2470719	NM_006054.2	reticulon 3	10313	224.26	1133.28	931.99	293.21	5.053	2.5563e-11
C6ORF66	1940435	NM_014165.1	chromosome 6 open reading frame 66	29078	164.81	829.92	756.04	200.45	5.036	8.31461e-13
GNA13	6650161	NM_006572.3	guanine nucleotide binding protein (G protein), alpha 13	10672	567.43	2843.76	2894.49	490.74	5.012	2.62039e-09
NUDT10	3180356	NM_153183.1	nudix (nucleoside diphosphate linked moiety X)-type motif 10	170685	145.42	728.22	653.43	154.29	5.008	6.60161e-12
TRIM48	5290056	NM_024114.2	tripartite motif-containing 48	79097	992.74	4959.02	11325.5	738.57	4.995	1.16617e-13
NUF2	2000458	NM_031423.3	NUF2, NDC80 kinetochore complex component, homolog (S. cerevisiae)	83540	321.63	1606.01	1541.94	394.66	4.993	6.0061e-14
RAB33B	5870594	NM_031296.1	RAB33B, member RAS oncogene family	83452	211.45	1054.98	935.75	172.77	4.989	4.06357e-11
LOC728643	5390500	NR_003277.1	heterogeneous nuclear ribonucleoprotein A1 pseudogene	728643	1779.73	8874.48	6911.49	2329.61	4.986	2.31688e-09
UAP1	3460187	NM_003115.3	UDP-N-acteylglucosamine pyrophosphorylase 1	6675	827.57	4112.16	2215.14	1031.17	4.969	1.80968e-13
C12ORF11	5270451	NM_018164.1	chromosome 12 open reading frame 11	55726	138.49	686.05	436.53	193.9	4.954	1.56647e-09
CXORF39	7380768	NM_207318.1	chromosome X open reading frame 39	139231	406.21	2011.76	1525.35	500.77	4.952	7.42392e-11
SP3	1230593	NM_001017371.3	Sp3 transcription factor	6670	222.9	1102.64	795.75	245.07	4.947	7.52354e-10
C9ORF77	6180470	NM_001025780.1	family with sequence similarity 108, member B1	51104	279.19	1380.3	1194.51	284.16	4.944	9.08018e-11
LOC647436	2000367	XM_937113.1	similar to ribosomal protein L5	647436	327.8	1606.51	2030.19	373.6	4.901	2.77885e-10
PSMC6	4780538	NM_002806.2	proteasome (prosome, macropain) 26S subunit, ATPase, 6	5706	153	749.25	734	169.88	4.897	1.14243e-11
EXOSC10	840358	NM_002685.2	exosome component 10	5394	609.51	2977.81	2386.99	705.74	4.886	1.07501e-11
MAPK9	5360719	NM_002752.3	mitogen-activated protein kinase 9	5601	300.98	1468.05	357.99	267.69	4.878	1.02682e-10
HOXA10	770291	NM_153715.1	homeobox A10	3206	650.34	3171.83	3036.23	1022.27	4.877	3.95412e-14
ETS1	6370435	NM_005238.2	v-ets erythroblastosis virus E26 oncogene homolog 1 (avian)	2113	763.77	3722.17	2433.79	738.67	4.873	8.28742e-12
HSPA1A	6380717	NM_005345.4	heat shock 70kDa protein 1A	3303	3484.01	16955.8	16695	3374.12	4.867	1.97151e-11
PPCS	2570725	NM_001077447.1	phosphopantothenoylcysteine synthetase	79717	756.01	3678.18	4468.83	924.39	4.865	1.20658e-13
SACS	7510379	NM_014363.3	spastic ataxia of Charlevoix-Saguenay (sacsin)	26278	683.57	3325.57	1387.55	613.61	4.865	1.26317e-09
MRPL47	5130300	NM_020409.2	mitochondrial ribosomal protein L47	57129	326.73	1580.32	1395.54	246.11	4.837	1.91622e-11
NDUFB10	1820482	NM_004548.1	NADH dehydrogenase (ubiquinone) 1 beta subcomplex, 10, 22kDa	4716	2570.12	12426.2	11665.9	5375.17	4.835	4.53418e-12
MGC23909	3850224	NM_174909.1	transmembrane protein 167	153339	439.36	2119.23	2207.84	416.31	4.823	3.42029e-11
RFK	1170136	NM_018339.3	riboflavin kinase	55312	135.87	654.81	272.41	116.54	4.82	3.5663e-11
LOC143506	630561	XM_089866.3	similar to Ssu72 RNA polymerase II CTD phosphatase homolog	143506	1491.16	7177.72	11801.8	1032.68	4.813	4.10775e-11
LOC644131	7650424	XM_929729.1	PREDICTED: Homo sapiens similar to chaperonin containing TCP1, subunit 8 (theta) (LOC644131), mRNA.	644131	154.99	740.67	599.99	157.45	4.779	3.69697e-12
MGC40489	4670605	XM_940001.1	PREDICTED: Homo sapiens hypothetical protein MGC40489, transcript variant 8 (MGC40489), mRNA.	146880	873.47	4164.77	3802.62	576.96	4.768	5.93669e-11
RPN2	3370112	NM_002951.2	ribophorin II	6185	1212.7	5754.71	6844.11	1811.89	4.745	2.24322e-11
C13ORF7	6980286	NM_024546.2	chromosome 13 open reading frame 7	79596	412.26	1951.29	2047.08	391.67	4.733	9.4853e-11
DUSP11	4060523	NM_003584.1	dual specificity phosphatase 11 (RNA/RNP complex 1-interacting)	8446	195.27	923.94	879.78	200.98	4.732	9.29555e-12
HNRPC	1500201	NM_031314.1	heterogeneous nuclear ribonucleoprotein C (C1/C2)	3183	656.99	3102.86	2457.51	655.99	4.723	8.98347e-13
RABL2A	7400376	NM_013412.1	RAB, member of RAS oncogene family-like 2A	11159	209.56	988.68	721.85	177.12	4.718	1.2398e-11
YWHAG	6280040	NM_012479.2	tyrosine 3-monooxygenase/tryptophan 5-monooxygenase activation protein, gamma polypeptide	7532	331.3	1562.82	1281.82	478.29	4.717	2.13252e-12
FBXO5	5670255	NM_012177.2	F-box protein 5	26271	213.98	1009.45	801.25	162.44	4.717	1.92397e-11
C6ORF211	3710465	NM_024573.1	chromosome 6 open reading frame 211	79624	200.22	944.21	910.73	192.23	4.716	5.95073e-11
KNTC2	1050470	NM_006101.1	NDC80 homolog, kinetochore complex component (S. cerevisiae)	10403	1031.83	4861.91	4817.32	1239.39	4.712	5.81609e-13
CDC5L	6760189	NM_001253.2	CDC5 cell division cycle 5-like (S. pombe)	988	967.16	4554.8	3498.61	1365.91	4.709	1.69613e-12
NME7	2900167	NM_197972.1	non-metastatic cells 7, protein expressed in (nucleoside-diphosphate kinase)	29922	731.79	3445.17	1557.11	831.04	4.708	2.029e-12
IQWD1	5080594	NM_001017977.1	IQ motif and WD repeats 1	55827	227.36	1068.67	1014.41	216.1	4.7	7.50684e-12
SLC12A2	830022	NM_001046.2	solute carrier family 12 (sodium/potassium/chloride transporters), member 2	6558	219.24	1029.36	804.41	196.36	4.695	7.17364e-13
CKAP2	7040711	NM_018204.2	cytoskeleton associated protein 2	26586	761.77	3558.08	2787.86	582.26	4.671	4.21233e-10
MINPP1	6370639	NM_004897.2	multiple inositol polyphosphate histidine phosphatase, 1	9562	256.6	1195.36	1407.58	356.26	4.658	3.90937e-13
LOC653503	6370717	XM_929619.1	PREDICTED: Homo sapiens similar to Guanine nucleotide-binding protein G(I)/G(S)/G(O) gamma-10 subunit (LOC653503), mRNA.	653503	274.95	1280.38	1035.72	246.01	4.657	1.43509e-10
TXNDC9	4290521	NM_005783.3	thioredoxin domain containing 9	10190	834.41	3882.17	3663.75	897.33	4.653	2.6623e-10
PABPC1	3060040	NM_002568.3	poly(A) binding protein, cytoplasmic 1	26986	2033.26	9448.52	10945.2	2576.61	4.647	2.99294e-10
CMPK	6420446	NM_016308.1	cytidylate kinase	51727	995.35	4625.69	3490.34	1058.4	4.647	5.35747e-10
PCGF6	1780437	NM_032154.3	polycomb group ring finger 6	84108	485.36	2251.37	1583	466.75	4.639	2.96035e-11
SNAP23	5810435	NM_130798.1	synaptosomal-associated protein, 23kDa	8773	444.63	2061.16	1962.87	355.93	4.636	3.4072e-10
CLIC4	3170762	NM_013943.1	chloride intracellular channel 4	25932	619.78	2864.8	2337.79	482.14	4.622	2.07132e-09
FTHL12	4730181	NR_002205.1	ferritin, heavy polypeptide-like 12	2504	2387.48	11032.6	16842.1	8233.54	4.621	2.0956e-12
RPS28	650349	NM_001031.4	ribosomal protein S28	6234	3950.19	18251.7	26042.8	4340.54	4.62	1.00707e-10
SMARCA5	1980626	NM_003601.2	SWI/SNF related, matrix associated, actin dependent regulator of chromatin, subfamily a, member 5	8467	281.55	1298.48	1059.27	398.51	4.612	1.34834e-11
LOC401470	620019	XM_376787.3	ribosomal protein S26 pseudogene 10	401470	240.92	1110.56	1222.95	328.5	4.61	2.63314e-11
NLRP8	6770326	NM_176811.2	NLR family, pyrin domain containing 8	126205	3373.34	15545.3	16956.6	6996.72	4.608	1.19224e-09
HECA	610367	NM_016217.2	headcase homolog (Drosophila)	51696	212.72	978.87	1201.12	243.99	4.602	4.76067e-12
DNAJC1	2450678	NM_022365.2	DnaJ (Hsp40) homolog, subfamily C, member 1	64215	305.2	1402.61	1102.89	330.71	4.596	4.28361e-14
ATP11B	6650594	NM_014616.1	ATPase, class VI, type 11B	23200	299.38	1370.82	1316.85	288.61	4.579	1.47299e-10
LOC645317	5270086	XM_930463.1	PREDICTED: Homo sapiens similar to Coiled-coil-helix-coiled-coil-helix domain containing protein 2 (HCV NS2 trans-regulated protein) (NS2TP), transcript variant 1 (LOC645317), mRNA.	645317	643.74	2945.99	3894.3	1008.59	4.576	3.09171e-11
LOC389599	1770133	XM_372002.3	amyotrophic lateral sclerosis 2 (juvenile) chromosome region, candidate 2 pseudogene	389599	533.19	2438.6	2012.31	692.79	4.574	6.95989e-12
HDGFRP3	3460296	NM_016073.2	hepatoma-derived growth factor, related protein 3	50810	639.49	2924.11	2632.48	963.54	4.573	6.41656e-12
MRPL19	2680541	NM_014763.2	mitochondrial ribosomal protein L19	9801	365.01	1668.23	1437.25	561.85	4.57	3.29359e-11
ALDH1B1	2650204	NM_000692.3	aldehyde dehydrogenase 1 family, member B1	219	279	1272.02	534.21	307.71	4.559	6.95625e-12
LOC653658	4610681	XM_928705.1	PREDICTED: Homo sapiens similar to ribosomal protein S23 (LOC653658), mRNA.	653658	4483.6	20437.3	22444	6725.3	4.558	2.15759e-12
ARPP-19	6620356	NM_006628.4	cyclic AMP phosphoprotein, 19 kD	10776	399.54	1816.22	1731.13	542.86	4.546	7.9912e-11
LOC497661	2940201	NM_001035005.2	chromosome 18 open reading frame 32	497661	110.42	500.99	535.03	137.46	4.537	6.00072e-11
PRKAR1A	7050021	NM_002734.3	protein kinase, cAMP-dependent, regulatory, type I, alpha (tissue specific extinguisher 1)	5573	2280.52	10315.6	9684.08	2406.44	4.523	9.9116e-11
C2ORF33	2100068	NM_020194.4	chromosome 2 open reading frame 33	56947	497.58	2245.48	1684.81	720.29	4.513	1.53635e-12
LOC643674	270692	XM_928643.1	PREDICTED: Homo sapiens similar to peptidase (prosome, macropain) 26S subunit, ATPase 1 (LOC643674), mRNA.	643674	641.33	2894.43	4396.85	716.1	4.513	1.3843e-09
ZNF703	6380379	NM_025069.1	zinc finger protein 703	80139	137.24	618.95	1067.38	171.71	4.51	5.08118e-11
GPATCH4	4610136	NM_182679.1	G patch domain containing 4	54865	171.31	770.36	520.78	228.36	4.497	3.09171e-11
MYO1B	5720598	NM_012223.2	myosin IB	4430	972.32	4360.49	2107.15	1170.45	4.485	5.56631e-11
NNT	6020575	NM_012343.3	nicotinamide nucleotide transhydrogenase	23530	923.9	4137.74	2651.59	972.83	4.479	1.24907e-11
HMGB1	4230097	NM_002128.4	high-mobility group box 1	3146	408.2	1815.82	1206.85	334.91	4.448	1.1402e-09
LOC388621	730379	XM_371243.4	similar to ribosomal protein L21	388621	4649.49	20620.1	23838.6	4020.46	4.435	9.95573e-10
NXT2	5270307	NM_018698.3	nuclear transport factor 2-like export factor 2	55916	235.92	1045.7	1193.09	262.14	4.433	5.96752e-11
SEC24D	4250451	NM_014822.1	SEC24 related gene family, member D (S. cerevisiae)	9871	287.71	1271.93	1021.45	374.04	4.421	8.90538e-12
RPLP1	2690561	NM_001003.2	ribosomal protein, large, P1	6176	3482	15394.3	18590.8	2629.88	4.421	5.16204e-08
SAP30	1780673	NM_003864.1	Sin3A-associated protein, 30kDa	8819	1592.83	7037.04	4921.24	1819.36	4.418	2.71408e-12
KCNK1	6660671	NM_002245.2	potassium channel, subfamily K, member 1	3775	967.38	4268.12	1376	906.9	4.412	4.86298e-13
LOC196120	5310220	XM_114987.3	similar to Ssu72 RNA polymerase II CTD phosphatase homolog	196120	530.22	2332.78	3840.94	428.71	4.4	8.90305e-11
DNAJB4	5420528	NM_007034.3	DnaJ (Hsp40) homolog, subfamily B, member 4	11080	306.09	1346.7	1368.07	281.8	4.4	8.71319e-10
SLC38A6	4010452	NM_153811.1	solute carrier family 38, member 6	145389	423.07	1856.84	3670.44	895.29	4.389	1.15248e-11
AK3L1	4290192	NM_001005353.1	adenylate kinase 3-like 1	205	514.81	2255.92	1444.41	773.78	4.382	7.73864e-12
MTMR6	160026	NM_004685.2	myotubularin related protein 6	9107	594.27	2596.09	2695.24	817.25	4.369	1.67061e-12
C7ORF11	2900047	NM_138701.1	chromosome 7 open reading frame 11	136647	213.68	928.91	809.03	177.76	4.347	2.1307e-10
FBXO38	2710653	NM_030793.3	F-box protein 38	81545	181.93	790.7	1085.63	166.95	4.346	3.27473e-10
PRKDC	3390152	NM_006904.6	protein kinase, DNA-activated, catalytic polypeptide	5591	180.8	783.8	528.08	183.12	4.335	1.55745e-11
MBNL2	2450546	NM_144778.2	muscleblind-like 2 (Drosophila)	10150	336.9	1458.26	2066.78	337.83	4.328	5.80758e-11
NEDD9	6180048	NM_006403.2	neural precursor cell expressed, developmentally down-regulated 9	4739	484.98	2095.4	749.35	436.61	4.321	5.53704e-12
EED	5490253	NM_003797.2	embryonic ectoderm development	8726	373.41	1611.98	1396.94	448.89	4.317	4.84887e-12
ANP32C	6980328	NM_012403.1	acidic (leucine-rich) nuclear phosphoprotein 32 family, member C	23520	225.96	975.26	764.51	216.1	4.316	2.14049e-11
FUT8	3870497	NM_178154.1	fucosyltransferase 8 (alpha (1,6) fucosyltransferase)	2530	1386.45	5950.07	4397.37	1600.58	4.292	3.75049e-12
MRPL48	730139	NM_016055.4	mitochondrial ribosomal protein L48	51642	612.47	2626.78	2475.9	787.98	4.289	2.0752e-12
LOC654121	1230554	XM_942442.1	PREDICTED: Homo sapiens similar to C49H3.3 (LOC654121), mRNA.	654121	2711.64	11619	11369.4	3426.67	4.285	1.17269e-12
PNMA3	7320270	NM_013364.2	paraneoplastic antigen MA3	29944	630.64	2699.95	2501.92	979.69	4.281	1.50141e-11
ANP32A	1240424	NM_006305.2	acidic (leucine-rich) nuclear phosphoprotein 32 family, member A	8125	204.15	873.04	745.32	215.49	4.276	3.55374e-11
C6ORF173	670703	NM_001012507.1	chromosome 6 open reading frame 173	387103	1987.47	8449.18	9743.08	2266.8	4.251	4.81401e-12
PLA2G4A	4730360	NM_024420.1	phospholipase A2, group IVA (cytosolic, calcium-dependent)	5321	239.68	1018.17	807.18	259.13	4.248	1.13003e-10
BRWD3	4050653	NM_153252.2	bromodomain and WD repeat domain containing 3	254065	171.05	726.45	795.15	236.85	4.247	1.97845e-10
TUBD1	5270239	NM_016261.2	tubulin, delta 1	51174	336.95	1426.58	1172.68	391.38	4.234	1.60673e-12
FYTTD1	3180465	NM_032288.5	forty-two-three domain containing 1	84248	797.39	3375.04	3457.37	1041.95	4.233	2.41194e-11
ADD3	1990468	NM_016824.3	adducin 3 (gamma)	120	1137.13	4812.44	3162.2	1269.96	4.232	5.45057e-13
DNAJB4	4250537	NM_007034.3	DnaJ (Hsp40) homolog, subfamily B, member 4	11080	252.19	1066.52	1108.78	203.31	4.229	2.75485e-10
ARFGEF1	3710681	NM_006421.3	ADP-ribosylation factor guanine nucleotide-exchange factor 1(brefeldin A-inhibited)	10565	213.19	900.26	833.6	224.06	4.223	3.50073e-11
CD7	6330091	NM_006137.6	CD7 molecule	924	212.5	895.94	4517.55	198.44	4.216	4.44357e-13
SF3B14	3780544	NM_016047.3	splicing factor 3B, 14 kDa subunit	51639	1112.06	4681.77	4848.15	1450.6	4.21	1.80673e-12
SPAG1	2680553	NM_003114.3	sperm associated antigen 1	6674	412.73	1735.49	2569.29	444.99	4.205	5.11322e-11
LOC643007	7650220	XM_927198.1	similar to large subunit ribosomal protein L36a	643007	564.38	2372.73	3080.15	468.16	4.204	2.40685e-08
RAD21	2260551	NM_006265.1	RAD21 homolog (S. pombe)	5885	2600.51	10919.6	8934.14	2343.3	4.199	1.04908e-11
ATP1B3	4220632	NM_001679.2	ATPase, Na+/K+ transporting, beta 3 polypeptide	483	2180.84	9156.44	9740.34	2777.39	4.199	7.9912e-11
SACS	4070743	NM_014363.3	spastic ataxia of Charlevoix-Saguenay (sacsin)	26278	154.81	649.64	302.49	151.12	4.196	1.30536e-11
LOC642362	1430440	XM_925891.1	similar to tripartite motif protein 39	642362	297.09	1246.52	3557.9	323.8	4.196	1.70444e-11
PECI	10594	NM_006117.2	peroxisomal D3,D2-enoyl-CoA isomerase	10455	1279.66	5365.25	5321.95	1996.48	4.193	1.62726e-11
LOC653974	5050541	XM_944100.1	PREDICTED: Homo sapiens similar to ribosomal protein L15, transcript variant 3 (LOC653974), mRNA.	653974	4508.23	18885.2	23383.6	4070.93	4.189	1.34455e-11
FLJ20105	3370424	NM_017669.2	excision repair cross-complementing rodent repair deficiency, complementation group 6-like	54821	238.96	1000.47	623.32	250.96	4.187	9.63031e-13
LOC649426	6520161	XM_941575.1	PREDICTED: Homo sapiens similar to peptidase (prosome, macropain) 26S subunit, ATPase 1 (LOC649426), mRNA.	649426	436.49	1827.48	2576.85	330.36	4.187	9.85006e-11
PTBP2	5820521	NM_021190.1	polypyrimidine tract binding protein 2	58155	1032.56	4319.57	2282.34	1130.54	4.183	1.54689e-11
SNORD36A	2750446	NR_002448.1	small nucleolar RNA, C/D box 36A	26815	262.03	1095.15	838.36	225.11	4.18	9.29555e-12
UFM1	4540356	NM_016617.1	ubiquitin-fold modifier 1	51569	217.86	910.21	1161.35	188.53	4.178	7.29716e-09
NS4ATP2	2320053	NM_024632.3	SAP30-like	79685	740.13	3090.76	4861.66	1311.07	4.176	1.81001e-12
FAM103A1	3930730	NM_031452.2	family with sequence similarity 103, member A1	83640	658.89	2747.35	2874.75	642.59	4.17	1.15089e-11
HIAT1	1850544	NM_033055.2	hippocampus abundant transcript 1	64645	115.93	483.38	496.23	126.04	4.17	2.02531e-09
RBBP4	7160767	NM_005610.1	retinoblastoma binding protein 4	5928	177.62	740.18	626.9	212.45	4.167	7.30103e-11
ZHX1	2070215	NM_007222.3	zinc fingers and homeoboxes 1	11244	513.53	2139.02	2062.32	742.98	4.165	4.6348e-12
LOC399939	430626	XM_374919.2	similar to Tripartite motif protein 49 (RING finger protein 18) (Testis-specific ring-finger protein)	399939	382.06	1589.28	4951.32	315.31	4.16	9.35074e-08
RBBP6	4180356	NM_032626.5	retinoblastoma binding protein 6	5930	218.77	909.38	1089.21	190.8	4.157	2.80591e-13
AMY1A	1740220	NM_004038.3	amylase, alpha 1A (salivary)	276	771.02	3200.24	2780.46	830.23	4.151	1.886e-12
YES1	2350397	NM_005433.3	v-yes-1 Yamaguchi sarcoma viral oncogene homolog 1	7525	1836.58	7612.52	7231.57	1785.84	4.145	2.11825e-11
DTWD2	2940372	NM_173666.1	DTW domain containing 2	285605	1261.95	5225.19	4598.7	1868.44	4.141	7.42323e-09
PLEKHA5	4230204	NM_019012.2	pleckstrin homology domain containing, family A member 5	54477	302.84	1253.24	943.59	267.67	4.138	1.5805e-12
LOC649801	3180463	XM_938871.1	similar to cell division cycle 10 isoform 1	646913	152.21	629.38	480.42	160.23	4.135	6.25656e-09
NCF2	70008	NM_000433.2	neutrophil cytosolic factor 2 (65kDa, chronic granulomatous disease, autosomal 2)	4688	343.62	1420.35	2896.25	508.2	4.134	5.96752e-11
CDC2	2760603	NM_001786.2	cell division cycle 2, G1 to S and G2 to M	983	1038.84	4292.67	4079.31	828.79	4.132	9.409e-13
FTHL11	460164	NR_002204.1	ferritin, heavy polypeptide-like 11	2503	597.56	2465.8	3274.98	1450.28	4.126	2.24585e-12
SMARCA1	430132	NM_003069.2	SWI/SNF related, matrix associated, actin dependent regulator of chromatin, subfamily a, member 1	6594	149.51	616.55	471.5	156.62	4.124	2.18177e-11
DHFRL1	7570019	NM_176815.2	dihydrofolate reductase-like 1	200895	225.54	929.46	669.19	238.98	4.121	1.56196e-11
MSTO1	290554	NM_018116.2	misato homolog 1 (Drosophila)	55154	448.63	1847.37	1271.08	662.37	4.118	4.09348e-12
VPS37A	2850747	NM_152415.1	vacuolar protein sorting 37 homolog A (S. cerevisiae)	137492	251.21	1034.38	1095.97	433.89	4.118	5.72231e-11
CAT	1240446	NM_001752.2	catalase	847	364.59	1494.06	1587.46	462.16	4.098	1.6954e-10
DNMT3B	4220452	NM_006892.3	DNA (cytosine-5-)-methyltransferase 3 beta	1789	183.04	748.27	532.1	201.47	4.088	2.0091e-12
2008-09-11	20288	NM_018243.2	septin 11	55752	1301.01	5319.16	3389.9	1558.78	4.088	5.38152e-12
SEMA3C	5670246	NM_006379.2	sema domain, immunoglobulin domain (Ig), short basic domain, secreted, (semaphorin) 3C	10512	243.25	993.49	226.61	217.8	4.084	9.20824e-10
NR2C1	270544	NM_003297.1	nuclear receptor subfamily 2, group C, member 1	7181	201.5	822.75	851.71	274.61	4.083	9.54661e-11
CDC42SE2	6770161	NM_001038702.1	CDC42 small effector 2	56990	1421.76	5804.04	3964.54	1807.12	4.082	2.53951e-13
CLK1	520382	NM_001024646.1	CDC-like kinase 1	1195	288.04	1175.89	1493.52	280.29	4.082	5.16278e-09
LOC653489	5870048	XM_934113.1	RANBP2-like and GRIP domain containing 3	653489	2157.25	8802.95	10263.3	3690.41	4.081	6.72265e-10
PMAIP1	2750367	NM_021127.1	phorbol-12-myristate-13-acetate-induced protein 1	5366	903.29	3674.1	4164.25	928.36	4.067	5.85857e-10
WBP5	1660750	NM_001006614.1	WW domain binding protein 5	51186	249.5	1012.91	1070.94	371.82	4.06	1.52045e-12
HNRPLL	6560451	NM_138394.2	heterogeneous nuclear ribonucleoprotein L-like	92906	328.68	1334.41	986.95	441.7	4.06	9.60669e-12
TIA1	3120075	NM_022173.1	TIA1 cytotoxic granule-associated RNA binding protein	7072	452.77	1830.65	1633.79	424.49	4.043	5.53029e-10
LCOR	7150554	NM_032440.1	ligand dependent nuclear receptor corepressor	84458	625.57	2527.32	4049.07	683.66	4.04	1.19224e-09
HNRPH2	4150059	NM_001032393.1	heterogeneous nuclear ribonucleoprotein H2 (H')	3188	233.74	944.15	808.27	183.69	4.039	1.88074e-09
UQCRC2	5220195	NM_003366.2	ubiquinol-cytochrome c reductase core protein II	7385	676.53	2726.6	1837.13	857.14	4.03	3.1549e-13
JOSD3	3870433	NM_024116.2	Josephin domain containing 3	79101	149.68	602.06	730.56	155.92	4.022	1.08933e-10
HMG1L1	3990202	NM_001008735.1	high-mobility group (nonhistone chromosomal) protein 1-like 1	10357	883.73	3552.28	2852.76	857.3	4.02	3.00071e-11
HIF1A	4900010	NM_181054.1	hypoxia-inducible factor 1, alpha subunit (basic helix-loop-helix transcription factor)	3091	757.42	3041.25	2716.24	875.04	4.015	8.76715e-11
NEK2	4610669	NM_002497.2	NIMA (never in mitosis gene a)-related kinase 2	4751	1740.4	6974.79	7234.05	1353.08	4.008	3.98955e-10
AMY1C	1820068	NM_001008219.1	amylase, alpha 1C (salivary)	278	7731.47	30904	32144.5	10535.6	3.997	3.77358e-10
LOC646900	3460162	XM_929862.1	PREDICTED: Homo sapiens similar to zinc finger and BTB domain containing 8 opposite strand (LOC646900), mRNA.	646900	511.01	2042.2	2078.59	407.03	3.996	3.20977e-10
MND1	7550730	NM_032117.2	meiotic nuclear divisions 1 homolog (S. cerevisiae)	84057	895.59	3577.62	2175.57	1148.92	3.995	1.80968e-13
PPP2R3C	5270138	NM_017917.2	protein phosphatase 2 (formerly 2A), regulatory subunit B'', gamma	55012	1305.9	5211.09	5781.2	1971.35	3.99	1.00703e-13
FTHL3	6450139	NR_002201.1	ferritin, heavy polypeptide-like 3	2498	868.87	3466.68	4993.7	2210.87	3.99	1.79329e-10
CAST	3990112	NM_173060.1	calpastatin	831	223.76	890.57	721.27	225.47	3.98	1.5546e-10
TBC1D9	1400070	NM_015130.1	TBC1 domain family, member 9 (with GRAM domain)	23158	715.61	2836.73	2576.97	906.25	3.964	1.5373e-10
SAR1A	3140553	NM_020150.3	SAR1 gene homolog A (S. cerevisiae)	56681	890.43	3528.49	2968.07	1122.36	3.963	2.1674e-09
KIAA1794	3170066	NM_018193.1	Fanconi anemia, complementation group I	55215	584	2313.21	2051.49	668.69	3.961	3.06018e-11
TUBA1	4760474	NM_006000.1	tubulin, alpha 4a	7277	2551.75	10108	3305.93	2195.34	3.961	8.75593e-11
USP49	5550603	NM_018561.3	ubiquitin specific peptidase 49	25862	1845.69	7311.23	8087.04	2933.79	3.961	1.3843e-09
SDFR1	430307	NM_012428.1	neuroplastin	27020	1186.73	4684.83	3733.41	1559.07	3.948	4.6226e-11
TUSC3	2480400	NM_006765.2	tumor suppressor candidate 3	7991	161.49	637.59	776.62	148.53	3.948	4.90981e-11
MSH2	6290605	NM_000251.1	mutS homolog 2, colon cancer, nonpolyposis type 1 (E. coli)	4436	286.27	1125.03	946.12	257.92	3.93	2.36313e-11
EIF4E	6380768	NM_001968.2	eukaryotic translation initiation factor 4E	1977	158.71	623.79	408.82	157.33	3.93	4.99068e-09
PCNA	6900079	NM_182649.1	proliferating cell nuclear antigen	5111	2810.47	11042.1	10281.4	3025.26	3.929	3.42029e-11
SHCBP1	990025	NM_024745.2	SHC SH2-domain binding protein 1	79801	178.45	699.51	592.33	172.58	3.92	7.26291e-12
LOC653709	3830021	XM_929105.1	PREDICTED: Homo sapiens similar to CG13926-PA (LOC653709), mRNA.	653709	189.1	741.14	936.22	207.79	3.919	2.06376e-10
LOC402116	2970220	XM_929112.1	PREDICTED: Homo sapiens similar to plakophilin 4 (LOC402116), mRNA.	402116	519.78	2034.55	1082.3	925.91	3.914	9.62026e-11
IBTK	6200647	NM_015525.2	inhibitor of Bruton agammaglobulinemia tyrosine kinase	25998	1160.43	4534.7	5024.27	1614.28	3.908	1.26235e-11
DMC1	5670435	NM_007068.2	DMC1 dosage suppressor of mck1 homolog, meiosis-specific homologous recombination (yeast)	11144	2686.72	10485.9	10724	5188.91	3.903	1.298e-08
ZBTB11	6040379	NM_014415.1	zinc finger and BTB domain containing 11	27107	150.64	586.89	518.29	131.22	3.896	7.68373e-09
FLJ34969	1740685	NM_152678.1	family with sequence similarity 116, member A	201627	377.75	1468.2	975.32	425.73	3.887	1.70216e-12
GTF2H1	7570343	NM_005316.2	general transcription factor IIH, polypeptide 1, 62kDa	2965	327.38	1272.52	1314.57	476.75	3.887	7.44125e-11
RHBDL2	6200286	NM_017821.3	rhomboid, veinlet-like 2 (Drosophila)	54933	378.9	1471.72	1613.17	644.27	3.884	1.23992e-09
SUMO1	2630138	NM_003352.4	SMT3 suppressor of mif two 3 homolog 1 (S. cerevisiae)	7341	173.79	674.67	651.08	185.1	3.882	1.08076e-11
KTN1	4730148	NM_004986.2	kinectin 1 (kinesin receptor)	3895	3664.48	14221.1	13056.2	6060.11	3.881	2.12272e-11
UBE1L2	2070019	NM_018227.3	ubiquitin-like modifier activating enzyme 6	55236	931.36	3611.52	4370.1	1086.86	3.878	7.35121e-10
ARL6IP1	5960324	NM_015161.1	ADP-ribosylation factor-like 6 interacting protein 1	23204	154.86	600.21	569.58	163.94	3.876	2.05846e-10
LOC648210	6510246	XM_939169.1	PREDICTED: Homo sapiens similar to Heterogeneous nuclear ribonucleoprotein A1 (Helix-destabilizing protein) (Single-strand binding protein) (hnRNP core protein A1) (HDP-1) (Topoisomerase-inhibitor suppressed), transcript variant 1 (LOC648210), mRNA.	648210	7527.64	29170.7	21622.8	6352.09	3.875	1.07046e-08
PAK1IP1	1990575	NM_017906.2	PAK1 interacting protein 1	55003	186.33	721.69	588.01	198.8	3.873	3.57748e-10
MTDH	3850154	NM_178812.2	metadherin	92140	949.83	3671.85	4464.05	1286.44	3.866	3.6268e-11
GABBR2	4780563	NM_005458.5	gamma-aminobutyric acid (GABA) B receptor, 2	9568	185.78	716.64	7673.81	285.87	3.857	1.79269e-10
LOC643911	3780221	XM_931911.1	hCG1815491	643911	365.11	1405.04	1509.91	324.41	3.848	5.38152e-12
TRIP12	6590441	NM_004238.1	thyroid hormone receptor interactor 12	9320	1700.82	6524.95	6246.17	2281.19	3.836	1.51129e-10
CBX1	1070386	NM_006807.3	chromobox homolog 1 (HP1 beta homolog Drosophila )	10951	244.28	933.3	592.86	429.34	3.821	1.46502e-09
LOC90586	7380390	NR_002773.1	AOC3 pseudogene	90586	2857.24	10906.3	11702	5156.97	3.817	5.30923e-08
LOC388344	7400047	XM_371023.4	similar to ribosomal protein L13	388344	160.72	613.17	620.78	156.31	3.815	5.22909e-11
HS.575543	4220408	DA277595	DA277595 BRCOC2 Homo sapiens cDNA clone BRCOC2004904 5, mRNA sequence	NA	162.62	620.03	529.94	175.85	3.813	1.27224e-09
EPS8	6650241	NM_004447.4	epidermal growth factor receptor pathway substrate 8	2059	591.4	2251.45	2454.37	701.68	3.807	2.11748e-10
FAM10A4	3610348	NR_002183.1	family with sequence similarity 10, member A4	145165	263.02	998.26	1079.45	356.17	3.795	2.31717e-11
ID2	1660296	NM_002166.4	inhibitor of DNA binding 2, dominant negative helix-loop-helix protein	3398	292.49	1109.8	2673.55	426.46	3.794	1.2841e-12
PADI4	2650035	NM_012387.1	peptidyl arginine deiminase, type IV	23569	161.5	611.77	7811.45	203.32	3.788	2.98219e-12
LOC646786	4290082	XM_929738.1	PREDICTED: Homo sapiens similar to Afadin (AF-6 protein) (LOC646786), mRNA.	646786	1983.53	7506.19	12225.3	2665.14	3.784	1.00707e-10
MAGEB2	5340121	NM_002364.3	melanoma antigen family B, 2	4113	254.53	962.8	1009.52	338.59	3.783	1.16003e-11
IER3IP1	6860681	NM_016097.2	immediate early response 3 interacting protein 1	51124	530.02	2004.12	1681.66	615.61	3.781	5.14805e-09
HK2	6060730	NM_000189.4	hexokinase 2	3099	239.55	905.26	506.58	320.41	3.779	1.29225e-10
NMD3	5360204	NM_015938.2	NMD3 homolog (S. cerevisiae)	51068	501.08	1886.35	1682.17	687.87	3.765	1.82771e-10
PREPL	3940653	NM_006036.2	prolyl endopeptidase-like	9581	734.63	2764.63	2997.54	1102.48	3.763	9.83593e-11
HRSP12	6290537	NM_005836.2	heat-responsive protein 12	10247	149.2	561.01	470.61	155.79	3.76	2.35152e-10
JMJD1A	1240504	NM_018433.3	jumonji domain containing 1A	55818	243.56	915.73	677.61	342.28	3.76	7.71408e-09
TMEM45A	6280520	NM_018004.1	transmembrane protein 45A	55076	1595.26	5992.89	2155.64	1698.12	3.757	7.50684e-12
ME1	3390326	NM_002395.2	malic enzyme 1, NADP(+)-dependent, cytosolic	4199	1159.57	4342.81	3949.47	2440.95	3.745	1.35498e-11
CALD1	5890064	NM_033138.2	caldesmon 1	800	214.85	804.32	623.98	308.87	3.744	3.66076e-09
SP4	1010521	NM_003112.3	Sp4 transcription factor	6671	368.44	1377.8	954.31	334.33	3.74	1.44341e-10
DNAJC10	990528	NM_018981.1	DnaJ (Hsp40) homolog, subfamily C, member 10	54431	221.29	827.19	734.5	248.46	3.738	9.49798e-10
LIFR	430079	NM_002310.3	leukemia inhibitory factor receptor alpha	3977	208.16	778.02	490.23	213.53	3.738	6.96489e-08
FLJ30596	2760349	NM_153013.2	chromosome 5 open reading frame 33	133686	223.92	835.19	640.03	296.48	3.73	1.35498e-11
CCDC90B	2750192	NM_021825.3	coiled-coil domain containing 90B	60492	330.99	1234.73	1232.84	431.97	3.73	1.07956e-10
ASCIZ	6620600	NM_015251.2	ATM interactor	23300	248.27	924.98	644.81	235.59	3.726	2.93144e-10
LACTB	460373	NM_171846.1	lactamase, beta	114294	301.67	1123.83	628.18	327.1	3.725	1.73536e-12
UBE4A	520706	NM_004788.2	ubiquitination factor E4A (UFD2 homolog, yeast)	9354	1394.04	5182.81	5121.31	1637.48	3.718	8.25209e-11
CNOT8	6560609	NM_004779.4	CCR4-NOT transcription complex, subunit 8	9337	221.87	823.04	795.06	249.16	3.71	8.42946e-11
LARP4	3840360	NM_052879.3	La ribonucleoprotein domain family, member 4	113251	607.93	2255.59	1770.13	560.89	3.71	5.72281e-08
TFG	5550133	NM_006070.4	TRK-fused gene	10342	3814.14	14132.8	14484.6	5151.23	3.705	5.35566e-12
FAIM	150747	NM_001033032.1	Fas apoptotic inhibitory molecule	55179	138.98	514.58	452.16	121.05	3.703	1.66377e-11
MAP4K5	2350451	NM_006575.3	mitogen-activated protein kinase kinase kinase kinase 5	11183	424.41	1568.75	1470.11	502.63	3.696	5.43387e-11
ALCAM	2070575	NM_001627.2	activated leukocyte cell adhesion molecule	214	1425.48	5260.59	2485.3	2269.54	3.69	1.40954e-11
SNX10	3360634	NM_013322.2	sorting nexin 10	29887	572.09	2110.71	1770.87	726.99	3.689	1.76008e-10
LOC440704	830390	XM_944716.1	hypothetical gene supported by BC042042	440704	1692.9	6244.94	6376.37	2420.5	3.689	6.3444e-10
TOP1P2	2230279	NR_001283.1	topoisomerase (DNA) I pseudogene 2	7152	322.68	1189.63	1300.67	229.97	3.687	2.68168e-11
LOC441244	3460703	XM_943658.1	PREDICTED: Homo sapiens chaperonin containing TCP1, subunit 6A-like, transcript variant 2 (LOC441244), mRNA.	441244	176.87	651.76	597.48	158.93	3.685	4.05626e-10
NEFH	1190719	NM_021076.2	neurofilament, heavy polypeptide 200kDa	4744	171.68	631.71	4566.05	176.47	3.679	1.17046e-10
ME2	6200408	NM_002396.3	malic enzyme 2, NAD(+)-dependent, mitochondrial	4200	1124.04	4132.69	2432.09	1669.62	3.677	1.89595e-10
LOC642989	6280446	XM_926370.1	PREDICTED: Homo sapiens similar to 40S ribosomal protein S25 (LOC642989), mRNA.	642989	5708.06	20936.8	21257.3	4878.78	3.668	3.98046e-09
SFRS12	3290669	NM_139168.1	splicing factor, arginine/serine-rich 12	140890	315.44	1156.66	892.41	357.62	3.667	3.88981e-11
ASCC3	870040	NM_006828.2	activating signal cointegrator 1 complex subunit 3	10973	176.71	647.78	460.6	209.99	3.666	5.53101e-09
STCH	5290673	NM_006948.4	stress 70 protein chaperone, microsome-associated, 60kDa	6782	388.44	1422.5	1740.77	392.06	3.662	2.88023e-09
GKAP1	6840750	NM_025211.2	G kinase anchoring protein 1	80318	171.33	627.23	577.64	185.86	3.661	9.43138e-12
NMI	4050554	NM_004688.1	N-myc (and STAT) interactor	9111	1331.41	4865.51	5036.92	2125.42	3.654	9.43138e-12
DEPDC1B	2370441	NM_018369.1	DEP domain containing 1B	55789	920.75	3355.74	2234.27	750.14	3.645	9.62026e-11
FAM73A	460564	NM_198549.1	family with sequence similarity 73, member A	374986	827.23	3014.82	3013.54	1441.86	3.644	1.13361e-08
VPS26	4010689	NM_004896.2	vacuolar protein sorting 26 homolog A (S. pombe)	9559	161.37	587.73	539.16	178.3	3.642	4.56994e-10
SAV1	2070025	NM_021818.2	salvador homolog 1 (Drosophila)	60485	495.55	1803	1538.1	605.11	3.638	3.06591e-11
RHOB	3400332	NM_004040.2	ras homolog gene family, member B	388	404.49	1469.42	1026.2	526.92	3.633	2.65603e-10
C14ORF45	830681	NM_025057.1	chromosome 14 open reading frame 45	80127	248.34	902.01	1148.29	281.15	3.632	9.83593e-11
FTS	5720703	NM_022476.2	AKT interacting protein	64400	296.18	1074.76	1022.58	326.3	3.629	1.30827e-11
GOLGB1	3130768	NM_004487.1	golgin B1, golgi integral membrane protein	2804	712.36	2584.75	3491.27	1474.84	3.628	1.35826e-10
SP8	670634	NM_182700.2	Sp8 transcription factor	221833	290.2	1051.95	862.57	206.39	3.625	2.95291e-10
P4HA1	4220731	NM_000917.2	procollagen-proline, 2-oxoglutarate 4-dioxygenase (proline 4-hydroxylase), alpha polypeptide I	5033	984.83	3569.29	4375.64	1445.69	3.624	5.34755e-10
CRSP9	3870670	NM_004270.3	mediator complex subunit 7	9443	132.2	478.97	521.77	128.49	3.623	2.20959e-09
ABCC4	6110181	NM_005845.2	ATP-binding cassette, sub-family C (CFTR/MRP), member 4	10257	356.35	1288.44	889.84	487.7	3.616	1.00051e-10
SNX7	3850593	NM_152238.1	sorting nexin 7	51375	404.82	1463.36	1068.03	566.5	3.615	2.38065e-09
XPO4	3800707	NM_022459.3	exportin 4	64328	300.68	1084.91	775.09	380.26	3.608	2.77952e-11
PPIL5	3940161	NM_152329.3	peptidylprolyl isomerase (cyclophilin)-like 5	122769	160.41	578.43	485.26	155.54	3.606	3.55398e-11
SMN1	2690703	XM_936952.1	PREDICTED: Homo sapiens survival of motor neuron 1, telomeric (SMN1), mRNA.	6606	244.32	881.11	763.89	248.67	3.606	1.37075e-09
CMPK	2640551	NM_016308.1	cytidylate kinase	51727	1391.82	5017.43	3949.29	1540.03	3.605	1.30408e-10
C5ORF34	1570221	NM_198566.1	chromosome 5 open reading frame 34	375444	202.9	729.02	669.64	193.02	3.593	1.82652e-09
ANXA2P1	3370202	NR_001562.1	annexin A2 pseudogene 1	303	8706.49	31268.9	21126.3	7741.92	3.591	5.88426e-10
GPR87	4180181	NM_023915.2	G protein-coupled receptor 87	53836	183.35	658.21	535.38	180.03	3.59	1.31483e-11
LOC643287	730142	XM_928075.1	similar to prothymosin, alpha (gene sequence 28)	643287	1861.67	6679.35	6738.31	1319.17	3.588	8.28742e-12
LOC645669	4290193	XM_928680.1	PREDICTED: Homo sapiens similar to Methyl-CpG binding domain protein 3-like 2 (MBD3-like 2) (LOC645669), mRNA.	645669	1045.49	3751.69	15428.5	876.21	3.588	1.19904e-09
LOC641992	270519	XM_935770.1	PREDICTED: Homo sapiens similar to cell division cycle 42 (LOC641992), mRNA.	641992	654.99	2348.5	2299.04	440.03	3.586	4.93687e-11
SURB7	130672	NM_004264.2	mediator complex subunit 21	9412	178.91	640.95	536.26	172.85	3.582	1.90204e-10
LOC441743	70286	NM_001045548.1	Homo sapiens similar to C367G8.3 (novel protein similar to RPL23A (60S ribosomal protein L23A)) (LOC441743), mRNA.	441743	253.29	905.99	999.89	274.01	3.577	2.44304e-10
NUCB2	60427	NM_005013.1	nucleobindin 2	4925	2335.83	8353.7	8717.72	3420.39	3.576	5.66221e-10
NDUFAB1	4860563	NM_005003.2	NADH dehydrogenase (ubiquinone) 1, alpha/beta subcomplex, 1, 8kDa	4706	6389	22816.6	21536.6	9450.37	3.571	3.92135e-12
LOC642236	780255	XM_942974.1	PREDICTED: Homo sapiens similar to FRG1 protein (FSHD region gene 1 protein), transcript variant 4 (LOC642236), mRNA.	642236	2457.84	8773.27	11255.5	3786.42	3.569	5.05621e-12
TSN	6620554	NM_004622.2	translin	7247	121.77	434.21	345.06	135.99	3.566	1.80389e-10
ZBTB8	4200402	NM_001040441.1	zinc finger and BTB domain containing 8	653121	408.06	1454.67	987.26	480.94	3.565	5.38152e-12
LOC644380	7550605	XM_929628.1	PREDICTED: Homo sapiens similar to High mobility group protein 1-like 10 (HMG-1L10), transcript variant 1 (LOC644380), mRNA.	644380	265.26	945.71	560.34	195.1	3.565	2.57931e-09
LOC649561	2070162	XM_938633.1	similar to basic leucine zipper and W2 domains 1	151579	404.93	1442.55	1359.76	360.69	3.562	2.00094e-11
LOC400304	6180497	XM_375152.3	golgi autoantigen, golgin subfamily a, 8C	400304	230.99	822.76	681.84	215.48	3.562	3.05178e-09
C14ORF149	1300719	NM_144581.1	chromosome 14 open reading frame 149	112849	985.46	3508.31	7501.05	2403.53	3.56	2.13252e-12
LOC645466	1010458	XM_930477.1	PREDICTED: Homo sapiens hypothetical protein LOC645466 (LOC645466), mRNA.	645466	242.61	863.66	1149.14	327.26	3.56	8.12613e-11
KLHL2	1070593	NM_007246.2	kelch-like 2, Mayven (Drosophila)	11275	305.18	1086.51	896.04	399.22	3.56	2.78638e-10
SMARCA5	3780465	NM_003601.2	SWI/SNF related, matrix associated, actin dependent regulator of chromatin, subfamily a, member 5	8467	495.4	1763.1	1547.31	669.56	3.559	1.35498e-11
UBLCP1	10278	NM_145049.1	ubiquitin-like domain containing CTD phosphatase 1	134510	1553.42	5525.27	5093.91	1765.21	3.557	9.70814e-09
MCART1	6770286	NM_033412.2	mitochondrial carrier triple repeat 1	92014	6493.08	23017.1	22540.5	14725	3.545	1.80873e-08
SMAD7	3890709	NM_005904.2	SMAD family member 7	4092	176.13	623.93	589.08	181.59	3.542	1.7053e-11
C7ORF28B	6760670	XM_942265.1	PREDICTED: Homo sapiens chromosome 7 open reading frame 28B (C7orf28B), mRNA.	221960	682.99	2418.37	2599.5	570.27	3.541	3.5618e-11
GLRX2	6980274	NM_016066.3	glutaredoxin 2	51022	194.91	688.74	1114.03	345.03	3.534	8.67549e-09
ZNF521	6590026	NM_015461.1	zinc finger protein 521	25925	218.14	770.17	571.41	199.59	3.531	4.6226e-11
LOC650759	6760209	XM_940798.1	PREDICTED: Homo sapiens similar to Bcl-2-associated transcription factor 1 (Btf), transcript variant 1 (LOC650759), mRNA.	650759	204.72	721.63	843.51	270.77	3.525	1.37497e-10
SAMD8	1010181	NM_144660.1	sterile alpha motif domain containing 8	142891	359.42	1267.01	1796.41	519.49	3.525	2.94671e-09
LOC391656	6770315	XM_373027.3	similar to ribosomal protein S15a	391656	8616.25	30298.4	31132.4	11887.2	3.516	1.82162e-11
LOC90624	5900133	NM_181705.1	Lyrm7 homolog (mouse)	90624	378.27	1329.58	1017.9	479.75	3.515	6.46204e-12
ACY1L2	50470	NM_001010853.1	peptidase M20 domain containing 2	135293	529.44	1860.85	1027.59	631.41	3.515	5.43387e-11
KIAA0423	4890082	NM_015091.1	KIAA0423	23116	387.32	1361.59	1334.56	433.57	3.515	5.53029e-10
BLVRB	6620521	NM_000713.1	biliverdin reductase B (flavin reductase (NADPH))	645	1152.5	4050.89	8267.54	2134.22	3.515	4.0061e-09
HPSE	630619	NM_006665.3	heparanase	10855	290.36	1020.37	1132.7	360.22	3.514	1.66777e-11
DDX52	6940328	NM_007010.2	DEAD (Asp-Glu-Ala-Asp) box polypeptide 52	11056	1672.38	5870.09	5404.9	2497.06	3.51	8.3157e-12
HS.415576	2680670	AK057981	KIAA1450 protein	57600	318.42	1116.57	658.79	368.69	3.507	2.05846e-10
LOC650321	4010167	XM_939410.1	PREDICTED: Homo sapiens similar to zinc finger and BTB domain containing 8 opposite strand (LOC650321), mRNA.	650321	192.76	675.55	649.43	155.97	3.505	1.75735e-11
LOC390999	2030201	XM_372760.2	PRAME family member 12	390999	140.93	494.01	1370.74	136.99	3.505	5.08627e-11
CSRP3	770669	NM_003476.2	cysteine and glycine-rich protein 3 (cardiac LIM protein)	8048	181.51	634.99	322.98	188.76	3.498	1.71692e-11
LOC392982	3310300	XM_374648.1	hCG1651160	136157	195.17	682.31	1346.87	178.99	3.496	1.5546e-10
ARPC5	20142	NM_005717.2	actin related protein 2/3 complex, subunit 5, 16kDa	10092	5174.99	18080.2	18243	6603.06	3.494	1.30779e-10
LIN7C	6520010	NM_018362.2	lin-7 homolog C (C. elegans)	55327	179.9	627.33	525.99	166.05	3.487	1.46418e-08
MRPL15	4760520	NM_014175.2	mitochondrial ribosomal protein L15	29088	3095.82	10766.6	11721.5	4227.01	3.478	6.73904e-12
ZNF682	3440431	NM_033196.1	zinc finger protein 682	91120	2541.78	8840.19	9603.39	4926.09	3.478	2.81243e-07
PHF3	4280608	NM_015153.1	PHD finger protein 3	23469	227.89	792.02	726.51	209.18	3.476	2.299e-10
LEPR	2680382	NM_001003679.1	leptin receptor	3953	416.16	1446.31	978.74	353.01	3.475	1.74855e-10
LOC130355	3930386	NM_001017927.1	hypothetical protein LOC130355	130355	350.74	1218.59	1210.33	577.98	3.474	2.74587e-10
TOPBP1	870601	NM_007027.2	topoisomerase (DNA) II binding protein 1	11073	1247.56	4332.74	4347.49	1834.05	3.473	6.9162e-10
RKHD2	6860445	NM_016626.2	mex-3 homolog C (C. elegans)	51320	1149.9	3990.7	3482.83	1084.63	3.47	1.66886e-09
RANBP1	4610047	NM_002882.2	RAN binding protein 1	5902	5882.48	20401.3	16175.9	8761.62	3.468	3.56918e-11
MNAT1	2060564	NM_002431.2	menage a trois homolog 1, cyclin H assembly factor (Xenopus laevis)	4331	638.53	2213.42	2357.81	845.19	3.466	9.40403e-12
LOC642114	1710139	XM_936256.1	hypothetical protein	120126	1726.82	5983	16321.2	1198.61	3.465	4.64599e-11
LOC402251	3440670	XM_377933.3	PREDICTED: Homo sapiens similar to eukaryotic translation elongation factor 1 alpha 2 (LOC402251), mRNA.	402251	9036.33	31300.9	37313.8	10942.7	3.464	2.75928e-10
IL17RD	4060017	NM_001080973.1	interleukin 17 receptor D	54756	1268.04	4392.82	4613.91	2168.35	3.464	3.93601e-08
PPARBP	1070195	NM_004774.2	mediator complex subunit 1	5469	498.5	1725.32	1759.69	774.56	3.461	5.82365e-11
C9ORF30	5260538	NM_080655.1	chromosome 9 open reading frame 30	91283	1411.18	4880.86	4821.01	2779.97	3.459	2.5563e-11
PRPF18	5860327	NM_003675.2	PRP18 pre-mRNA processing factor 18 homolog (S. cerevisiae)	8559	491.01	1698.62	1715.9	650.88	3.459	2.72353e-10
HEBP2	3940026	NM_014320.2	heme binding protein 2	23593	3731.64	12898.9	14124.2	3992.38	3.457	1.0622e-11
CUL4A	7200021	NM_003589.2	cullin 4A	8451	2374.32	8206.62	9190.91	2385.75	3.456	2.6076e-11
LEP	840309	NM_000230.1	leptin (obesity homolog, mouse)	3952	328.79	1134.07	1206.19	497.91	3.449	1.72546e-07
SMC3	4010463	NM_005445.3	structural maintenance of chromosomes 3	9126	109.2	376.13	289	119.24	3.444	5.27675e-10
EED	5700743	NM_152991.1	embryonic ectoderm development	8726	205.51	705.91	674.28	146.77	3.435	3.65506e-11
COG3	730288	NM_031431.2	component of oligomeric golgi complex 3	83548	218.18	748.97	827.63	221.12	3.433	4.63076e-10
KLF5	2230026	NM_001730.3	Kruppel-like factor 5 (intestinal)	688	114.65	393.48	300.83	146.04	3.432	1.34154e-11
CAST	6560136	NM_001042442.1	calpastatin	831	205.68	704.77	557.46	221.61	3.427	2.90339e-10
GTF2H1	3420719	NM_005316.2	general transcription factor IIH, polypeptide 1, 62kDa	2965	148.95	510.15	473.75	164.09	3.425	8.67708e-10
ZNF223	7150711	NM_013361.2	zinc finger protein 223	7766	914.05	3130.29	3650.8	1393.88	3.425	1.59024e-08
RBBP7	2100292	NM_002893.2	retinoblastoma binding protein 7	5931	962.62	3291.95	2772.55	1240.6	3.42	1.14837e-10
CT45-1	2320670	NM_001017417.1	cancer/testis antigen CT45-1	541466	180.48	615.61	632.4	172.46	3.411	7.01964e-11
LOC388532	2900470	XM_371160.4	PREDICTED: Homo sapiens similar to ribosomal protein L21 isoform 1 (LOC388532), mRNA.	388532	5704.85	19429.3	23963.6	6270.31	3.406	2.78978e-10
PLAGL1	1190521	NM_001080952.1	pleiomorphic adenoma gene-like 1	5325	144.54	492.31	751.86	132.42	3.406	1.24391e-09
SLC38A2	1740136	NM_018976.3	solute carrier family 38, member 2	54407	3780.79	12857.9	8363.73	4285.12	3.401	5.0544e-10
PSMA3	5720327	NM_002788.2	proteasome (prosome, macropain) subunit, alpha type, 3	5684	1684.81	5725.54	7160.4	2703.09	3.398	9.62026e-11
TIAL1	1110091	XM_945552.1	PREDICTED: Homo sapiens TIA1 cytotoxic granule-associated RNA binding protein-like 1, transcript variant 4 (TIAL1), mRNA.	7073	646.4	2195.3	2158.46	817.14	3.396	9.1129e-12
SEC11L3	150082	NM_033280.1	SEC11 homolog C (S. cerevisiae)	90701	798.1	2707.98	3565.06	1858.93	3.393	2.93144e-10
GPR177	1570441	NM_001002292.1	G protein-coupled receptor 177	79971	934.55	3165.58	1927.87	991.39	3.387	5.38152e-12
B3GNT5	1300722	NM_032047.3	UDP-GlcNAc:betaGal beta-1,3-N-acetylglucosaminyltransferase 5	84002	128.73	436.05	334.55	153.43	3.387	4.50073e-10
ALDH1B1	1240379	NM_000692.3	aldehyde dehydrogenase 1 family, member B1	219	753.01	2547.53	1041.98	860.19	3.383	2.88969e-12
CCT6A	5820392	NM_001009186.1	chaperonin containing TCP1, subunit 6A (zeta 1)	908	3470.55	11736.7	10711.9	5885.37	3.382	5.89273e-12
RPL37A	990273	NM_000998.4	ribosomal protein L37a	6168	9405.48	31812	35600.5	14216.6	3.382	2.28643e-10
LOC387753	2260168	XM_370611.4	similar to 60S ribosomal protein L21	387753	3970.8	13428.5	16420.9	4089.28	3.382	3.68555e-09
ZNF226	830184	NM_001032374.1	zinc finger protein 226	7769	175.11	590.81	789.51	200.64	3.374	1.36159e-11
SPATA7	3360609	NM_018418.1	spermatogenesis associated 7	55812	242.4	817.31	1016.22	314.43	3.372	3.12202e-10
SUHW4	6110458	NM_001002843.1	zinc finger protein 280D	54816	235.68	794.34	925.87	296.76	3.37	9.6229e-11
OSBPL8	3940358	NM_020841.4	oxysterol binding protein-like 8	114882	348.22	1173.42	846.09	389.01	3.37	5.63141e-09
IFT74	3170722	NM_025103.1	intraflagellar transport 74 homolog (Chlamydomonas)	80173	1987.59	6694.89	6306.89	2310.46	3.368	9.89885e-11
FAHD2A	6020136	NM_016044.1	fumarylacetoacetate hydrolase domain containing 2A	51011	336.8	1133.22	1088.51	356.61	3.365	9.399e-10
DICER1	5390433	NM_030621.2	Dicer1, Dcr-1 homolog (Drosophila)	23405	150.32	505.65	378.97	145.61	3.364	8.79952e-10
CLEC2D	5490341	NM_013269.2	C-type lectin domain family 2, member D	29121	3294.46	11072.7	6087.24	5009.09	3.361	1.32391e-07
ZNF226	7040465	NM_015919.3	zinc finger protein 226	7769	189.22	635.79	840.16	215.5	3.36	2.18373e-11
RBM13	3060397	NM_032509.2	RNA binding motif protein 13	84549	1486.23	4993.92	4741.28	2040.54	3.36	1.25936e-10
FLJ40722	6900437	XM_942096.1	PREDICTED: Homo sapiens hypothetical protein FLJ40722, transcript variant 3 (FLJ40722), mRNA.	285966	553.77	1859.12	2032.89	815.9	3.357	6.58444e-08
CDO1	4640491	NM_001801.2	cysteine dioxygenase, type I	1036	202.53	679.65	630.24	254.31	3.356	1.25623e-08
PRKRA	770021	NM_003690.3	protein kinase, interferon-inducible double stranded RNA dependent activator	8575	3549.1	11906.4	11996.7	4606.77	3.355	4.49146e-12
ROBO1	3710156	NM_133631.1	roundabout, axon guidance receptor, homolog 1 (Drosophila)	6091	148.54	498.13	325.6	166.84	3.353	5.89208e-09
UGP2	150706	NM_006759.3	UDP-glucose pyrophosphorylase 2	7360	2004.85	6712.64	4199.38	1551.05	3.348	5.66221e-10
ATXN1	5080154	NM_000332.2	ataxin 1	6310	453.38	1515.17	1320.83	472.95	3.342	7.11648e-09
LOC653949	7610608	XM_938789.1	PREDICTED: Homo sapiens similar to 60S ribosomal protein L7, transcript variant 1 (LOC653949), mRNA.	653949	357.12	1188.76	923.42	324.67	3.329	9.0592e-10
LOC651894	2710451	XM_941155.1	similar to ribosomal protein S12	651894	6370.03	21208.6	22484.2	9026.88	3.329	9.48794e-10
CCDC91	6380373	NM_018318.3	coiled-coil domain containing 91	55297	160.52	534.35	486.64	165.22	3.329	1.42215e-09
USP33	650672	NM_201626.1	ubiquitin specific peptidase 33	23032	686.96	2281.42	1630.97	847.51	3.321	3.9221e-10
BUB3	2100594	NM_004725.2	BUB3 budding uninhibited by benzimidazoles 3 homolog (yeast)	9184	1015.48	3366.22	2430.44	1010.59	3.315	1.51403e-09
LOC644310	3850452	XM_927480.1	similar to ubiquinol-cytochrome c reductase complex 7.2kDa protein isoform a	644310	337.57	1118.3	1025.44	404.2	3.313	3.1418e-11
LOC284428	3170161	XM_208203.4	similar to methyl-CpG binding domain protein 3-like 2	284428	620.61	2055.18	6917.86	578.78	3.312	2.63152e-10
DEK	4480180	NM_003472.2	DEK oncogene (DNA binding)	7913	5843.63	19331	14662.8	6036.67	3.308	4.70055e-10
LOC201725	4730397	NM_001008393.1	hypothetical protein LOC201725	201725	432.06	1428.92	997.72	459.79	3.307	3.26865e-10
RFPL4B	7160739	NM_001013734.1	ret finger protein-like 4B	442247	228.51	755.48	1522.9	188.09	3.306	4.87069e-09
KIAA0564	5860369	NM_015058.1	KIAA0564	23078	193.23	638.2	474.33	191.44	3.303	3.4392e-10
WSB1	6110091	NM_134264.2	Homo sapiens WD repeat and SOCS box-containing 1 (WSB1), transcript variant 3, mRNA.	26118	616.73	2034.77	2337.55	712.67	3.299	1.37497e-10
LOC340096	7610743	XM_293943.2	similar to HIStone family member (his-72)	340096	163.74	539.22	720.48	163.45	3.293	1.24907e-11
PRAMEF1	4290639	NM_023013.1	PRAME family member 1	65121	198.64	653.98	2606.81	196.05	3.292	4.5147e-10
ATP2B1	4230564	NM_001001323.1	ATPase, Ca++ transporting, plasma membrane 1	490	185.37	610.12	403.43	156.69	3.291	3.28547e-10
NFX1	4060494	NM_147134.1	nuclear transcription factor, X-box binding 1	4799	1609.46	5295.43	6804.54	3303.88	3.29	5.2252e-10
PRKCI	3930561	NM_002740.4	protein kinase C, iota	5584	254.17	836.25	614.14	292.54	3.29	3.21992e-09
MAPKAPK5	3140156	NM_139078.1	mitogen-activated protein kinase-activated protein kinase 5	8550	1064.26	3500.55	3290.46	1650.57	3.289	4.77207e-11
LOC143543	3520470	NR_002197.1	RNA binding motif protein, X-linked pseudogene	143543	292.94	963.09	858.59	281.15	3.288	8.42946e-11
TRIM2	7150240	NM_015271.2	tripartite motif-containing 2	23321	770.96	2534.35	1357.81	814.86	3.287	2.70165e-09
PPP3CA	4290475	NM_000944.2	protein phosphatase 3 (formerly 2B), catalytic subunit, alpha isoform	5530	185.19	608.51	384.2	195.84	3.286	8.93843e-10
LOC649555	2680102	XM_945579.1	PREDICTED: Homo sapiens similar to eukaryotic translation initiation factor 4E, transcript variant 2 (LOC649555), mRNA.	649555	2740.55	9006.02	6174.83	1756.83	3.286	9.66799e-08
HS.576922	6660739	BC041395	Homo sapiens cDNA clone IMAGE:5277415, partial cds	NA	459.17	1507.48	1368.56	516.04	3.283	1.59928e-09
EPB41L2	5490064	NM_001431.1	erythrocyte membrane protein band 4.1-like 2	2037	121.84	399.85	348.85	118.86	3.282	4.7895e-10
NPFFR2	450594	NM_053036.1	neuropeptide FF receptor 2	10886	202.66	664.44	730.16	231.77	3.279	1.29225e-10
LOC642019	5560465	XM_936090.1	nucleolar protein 5B pseudogene	646192	1200.53	3934.73	3532.59	1095.03	3.277	1.03787e-08
IDI1	2640670	NM_004508.2	isopentenyl-diphosphate delta isomerase 1	3422	328.05	1074.53	1189.76	368.74	3.276	3.56918e-11
LOC133619	7040397	NM_130809.2	proline-rich coiled-coil 1	133619	1192.87	3907.87	2773.51	1580.83	3.276	7.01964e-11
C6ORF160	7160475	XM_943699.1	PREDICTED: Homo sapiens chromosome 6 open reading frame 160, transcript variant 4 (C6orf160), mRNA.	387066	1369.26	4480.51	5472.6	2157.52	3.272	7.42392e-11
GPR19	1710634	NM_006143.1	G protein-coupled receptor 19	2842	125.03	408.47	371.31	147.19	3.267	5.91716e-11
ZNF608	6130328	NM_020747.1	zinc finger protein 608	57507	372.88	1217.57	536.58	367.84	3.265	2.41202e-10
WRB	4590102	NM_004627.2	tryptophan rich basic protein	7485	333.72	1089.4	936.26	278.73	3.264	7.28563e-10
MINA	5390025	NM_032778.3	MYC induced nuclear antigen	84864	166.11	541.97	446.52	221.75	3.263	7.44584e-10
LOC653778	830639	XM_929667.1	PREDICTED: Homo sapiens similar to solute carrier family 25, member 37 (LOC653778), mRNA.	653778	251.36	819.73	449.77	374.73	3.261	4.9607e-10
CCBE1	3370300	NM_133459.1	collagen and calcium binding EGF domains 1	147372	567.22	1849.74	1914.54	957.34	3.261	2.55119e-07
BRWD2	5560136	NM_018117.10	bromodomain and WD repeat domain containing 2	55717	243.91	793.7	789.58	260.86	3.254	8.34384e-09
FAM40B	6060577	NM_020704.1	family with sequence similarity 40, member B	57464	557.46	1813.74	1915.49	898.07	3.254	1.57433e-08
MSH2	610377	NM_000251.1	mutS homolog 2, colon cancer, nonpolyposis type 1 (E. coli)	4436	125.42	407.84	284.09	125.47	3.252	1.3686e-08
JAZF1	3520463	NM_175061.2	JAZF zinc finger 1	221895	716	2324.84	1796.26	929.44	3.247	1.13003e-10
TMEM106B	1740154	NM_018374.2	transmembrane protein 106B	54664	210.84	684.56	604.52	207.12	3.247	8.3016e-09
U2AF1	3930241	NM_001025203.1	U2 small nuclear RNA auxiliary factor 1	7307	270.1	876.6	1239.99	302.17	3.246	3.5359e-10
LAMB1	1510392	NM_002291.1	laminin, beta 1	3912	123.6	401.02	228.02	156.78	3.245	4.77153e-09
CD164	10142	NM_006016.3	CD164 molecule, sialomucin	8763	139.96	453.68	452.47	125.14	3.242	6.73609e-10
TSC22D2	2450082	NM_014779.2	TSC22 domain family, member 2	9819	1446.43	4682.94	3565.42	1663.67	3.238	2.12628e-08
C17ORF25	5910543	NM_016080.2	glyoxalase domain containing 4	51031	1618.49	5236.94	3879.6	2559.69	3.236	5.89273e-12
IMMT	3190059	NM_006839.1	inner membrane protein, mitochondrial (mitofilin)	10989	2319.49	7506.69	5894.79	3694.94	3.236	1.2398e-11
ELOVL5	4210129	NM_021814.3	ELOVL family member 5, elongation of long chain fatty acids (FEN1/Elo2, SUR4/Elo3-like, yeast)	60481	2624.75	8494.88	6518.13	3010.59	3.236	2.39518e-09
PHF23	6980092	NM_024297.1	PHD finger protein 23	79142	693.8	2242.43	1989.68	977.93	3.232	4.86847e-11
MYADM	2970594	NM_138373.3	myeloid-associated differentiation marker	91663	138.06	446.23	387.07	154.31	3.232	1.44056e-10
C5ORF28	240576	NM_022483.3	chromosome 5 open reading frame 28	64417	4128.41	13333.1	13405.2	6992.4	3.23	5.68655e-08
FLJ44124	4860196	NM_001039755.1	hypothetical LOC641737	641737	2950.37	9529.63	10587.9	5462.16	3.23	6.22995e-08
CLIC3	5870136	NM_004669.2	chloride intracellular channel 3	9022	189.18	610.94	4975.04	164.08	3.229	4.33929e-10
LOC440041	6180577	XM_495874.2	PREDICTED: Homo sapiens similar to tripartite motif protein 39 (LOC440041), mRNA.	440041	147.3	475.67	962.09	146.37	3.229	1.04462e-09
IDS	2600138	NM_006123.1	iduronate 2-sulfatase (Hunter syndrome)	3423	205.55	663.45	762.93	196.94	3.228	2.09333e-09
PDIA3P	780632	NR_002305.1	protein disulfide isomerase family A, member 3 pseudogene	171423	1900.06	6133.05	7407.43	1972.1	3.228	2.07718e-08
ALG5	6370113	NM_013338.3	asparagine-linked glycosylation 5 homolog (S. cerevisiae, dolichyl-phosphate beta-glucosyltransferase)	29880	1045.67	3372.53	4582.83	1450.16	3.225	2.65191e-10
PPM2C	1110192	NM_018444.2	protein phosphatase 2C, magnesium-dependent, catalytic subunit	54704	149.02	480.49	237.17	139.15	3.224	3.17349e-10
LOC653192	5860746	XM_926437.1	similar to tripartite motif protein 17	653192	318.9	1027.92	3069.85	277.1	3.223	6.88625e-09
C14ORF166	3290689	NM_016039.1	chromosome 14 open reading frame 166	51637	3436.27	11071.7	9680.16	4504.95	3.222	1.35498e-11
ALDH5A1	2640274	NM_001080.3	aldehyde dehydrogenase 5 family, member A1 (succinate-semialdehyde dehydrogenase)	7915	236.34	761.39	496.36	221.48	3.222	2.76219e-10
MGC42630	2190133	NM_175923.3	family with sequence similarity 27, member E3	286301	587.56	1893.34	3475.91	611.83	3.222	1.29962e-09
KUA-UEV	4390220	NM_003349.4	TMEM189-UBE2V1	387522	394.54	1268.82	1053.21	576.79	3.216	5.01443e-08
FAM96A	6760202	NM_001014812.1	family with sequence similarity 96, member A	84191	1051.11	3376.19	2834.64	1649.77	3.212	9.11411e-11
LOC399937	6400241	XM_374917.2	similar to tripartite motif protein 39	399937	177.64	569.54	1376.89	174.85	3.206	1.0013e-09
MTPN	5890630	NM_145808.1	myotrophin	136319	2504.23	8017.99	7264.9	3002.12	3.202	5.5752e-09
BOLA2	1740717	NM_001031827.1	bolA homolog 2 (E. coli)	552900	1164.94	3728.28	5059.64	1194.73	3.2	1.28178e-07
KIAA1751	5570593	NM_001080484.1	KIAA1751	85452	917.1	2933.88	3153.23	1533.03	3.199	1.16704e-06
CCNB1	4590040	NM_031966.2	cyclin B1	891	1041.3	3330.34	2968.14	1172.82	3.198	1.57573e-09
STARD4	6580382	NM_139164.1	StAR-related lipid transfer (START) domain containing 4	134429	127.06	405.83	319.92	112.98	3.194	4.21754e-10
HNRPA1L-2	7320424	NR_002944.2	heterogeneous nuclear ribonucleoprotein A1 pseudogene	664709	2813.91	8980.67	6226.95	2615.85	3.192	2.80033e-11
OTUD6B	5550537	NM_016023.2	OTU domain containing 6B	51633	1077.65	3438.68	3246.31	1156.34	3.191	1.16074e-07
RPL14	2140753	NM_003973.2	ribosomal protein L14	9045	938.82	2995.31	2650.14	1172.96	3.191	2.32324e-05
PHF20L1	240136	NM_198513.1	PHD finger protein 20-like 1	51105	368.74	1175.92	1524.3	512.57	3.189	1.71165e-09
ISCA1	5960221	NM_030940.3	iron-sulfur cluster assembly 1 homolog (S. cerevisiae)	81689	641.71	2045.77	1995.25	733.46	3.188	8.05883e-09
FLJ20097	460682	NM_017667.2	coiled-coil domain containing 132	55610	286	911.49	766.08	281.15	3.187	7.91605e-10
CIR	2100136	NM_004882.3	CBF1 interacting corepressor	9541	275.19	876.51	1039.98	430.22	3.185	2.27647e-09
HS.571417	1110066	BC030623	Homo sapiens cDNA clone IMAGE:4820809	NA	239.46	762.42	916.49	296.7	3.184	5.72231e-11
ZNF146	3140167	NM_007145.1	zinc finger protein 146	7705	3242.91	10325.1	7997.01	4344.03	3.184	1.30553e-10
RRM2B	1030639	NM_015713.3	ribonucleotide reductase M2 B (TP53 inducible)	50484	230.55	733.27	676.11	219.89	3.181	5.25366e-07
ZNF658	6760326	NM_033160.4	zinc finger protein 658	26149	158.42	503.42	361.54	200.42	3.178	4.08478e-10
ZNF14	7610528	NM_021030.2	zinc finger protein 14	7561	3389.79	10774.2	12081.8	6521.33	3.178	2.18303e-07
ZNF23	4260221	NM_145911.1	zinc finger protein 23 (KOX 16)	7571	140.41	445.96	771.36	159.04	3.176	2.72062e-10
DAPP1	3460504	NM_014395.1	dual adaptor of phosphotyrosine and 3-phosphoinositides	27071	4973.68	15792.7	17567.8	8760.78	3.175	5.83957e-09
LOC653657	7100605	XM_928697.1	similar to methyl-CpG binding domain protein 3-like 2	653657	607.53	1926.61	6541.35	564.7	3.171	2.61683e-10
C14ORF19	6580064	NR_002937.1	chromosome 14 open reading frame 19	280655	111.53	353.68	421.46	108.85	3.171	3.2593e-09
CUGBP1	7040341	NM_198700.1	CUG triplet repeat, RNA binding protein 1	10658	566.2	1794.46	1421.17	603.6	3.169	9.76122e-11
TUBE1	6380673	NM_016262.3	tubulin, epsilon 1	51175	284.5	901.4	1276.69	434.25	3.168	3.43377e-10
PHLDB2	610301	NM_145753.1	pleckstrin homology-like domain, family B, member 2	90102	685.21	2169.07	664.28	802.76	3.166	1.29962e-09
TTRAP	3310161	NM_016614.2	TRAF and TNF receptor associated protein	51567	131.3	415.54	373.9	125.6	3.165	7.11618e-11
CHAC2	2850082	NM_001008708.1	ChaC, cation transport regulator homolog 2 (E. coli)	494143	481.95	1525.31	1928.9	532	3.165	5.1858e-09
ZNF331	510767	NM_018555.4	zinc finger protein 331	55422	227.34	719.07	532.4	305.48	3.163	2.6076e-11
TPRKB	5130482	NM_016058.1	TP53RK binding protein	51002	136.29	431.1	379.1	129	3.163	6.34238e-08
PTK9	1430168	NM_198974.1	twinfilin, actin-binding protein, homolog 1 (Drosophila)	5756	189.74	598.95	593.36	187.29	3.157	7.37417e-11
PERP	4040754	NM_022121.2	PERP, TP53 apoptosis effector	64065	185.63	585.77	1105.04	170.45	3.156	5.89449e-10
FAM76A	7040524	NM_152660.1	family with sequence similarity 76, member A	199870	175.21	552.73	427.46	154.76	3.155	2.95694e-10
CASP6	5550709	NM_032992.2	caspase 6, apoptosis-related cysteine peptidase	839	204.97	646.67	615.3	202.13	3.155	3.46525e-09
ICA1	1410768	NM_022308.1	Homo sapiens islet cell autoantigen 1, 69kDa (ICA1), transcript variant 3, mRNA.	3382	1274.43	4020.03	4319.85	2384.79	3.154	1.56243e-08
CORO1C	670025	NM_014325.2	coronin, actin binding protein, 1C	23603	1103.92	3475.76	1791.84	1606.39	3.149	5.1553e-11
ATP1B3	1510088	XM_945505.1	PREDICTED: Homo sapiens ATPase, Na+/K+ transporting, beta 3 polypeptide, transcript variant 3 (ATP1B3), mRNA.	483	4517.34	14214.9	14736	5910.01	3.147	1.85349e-10
RBM24	1740594	NM_153020.1	RNA binding motif protein 24	221662	111.74	351.54	795.2	111.05	3.146	1.43505e-08
C20ORF108	770561	NM_080821.1	chromosome 20 open reading frame 108	116151	266.79	839.11	635.59	402.31	3.145	1.20702e-11
LYPD1	2760709	NM_144586.3	LY6/PLAUR domain containing 1	116372	553.23	1736.34	518.44	557.34	3.139	7.35121e-10
C1ORF63	1990717	NM_020317.3	chromosome 1 open reading frame 63	57035	236.37	741.44	934.21	321.31	3.137	1.12456e-09
HS.137274	830537	BG545303	602572519F1 NIH_MGC_77 Homo sapiens cDNA clone IMAGE:4700548 5, mRNA sequence	NA	864.63	2710.1	2369.23	1001.18	3.134	7.11618e-11
CPE	5390687	NM_001873.1	carboxypeptidase E	1363	427.06	1338.33	904.11	576.6	3.134	1.12306e-10
LOC648638	6650360	XM_937706.1	PREDICTED: Homo sapiens similar to Peptidyl-prolyl cis-trans isomerase NIMA-interacting 4 (Rotamase Pin4) (PPIase Pin4) (Parvulin 14) (Par14) (Peptidyl-prolyl cis/trans isomerase EPVH) (hPar14) (LOC648638), mRNA.	648638	505.58	1584.53	2363.22	691.3	3.134	2.64199e-10
TNFSF14	1170673	NM_172014.1	tumor necrosis factor (ligand) superfamily, member 14	8740	989.02	3098.72	3697.96	1511.97	3.133	6.17161e-08
C14ORF104	2490408	NM_018139.1	chromosome 14 open reading frame 104	55172	753.29	2355.06	1847.39	841.07	3.126	2.32243e-10
MRPL1	2680435	NM_020236.2	mitochondrial ribosomal protein L1	65008	613.72	1916.62	1196.91	913.82	3.123	4.09488e-10
ADSS	6020333	NM_001126.2	adenylosuccinate synthase	159	667.06	2080.99	1614.8	884.26	3.12	5.58888e-10
CTHRC1	4890689	NM_138455.2	collagen triple helix repeat containing 1	115908	163.54	509.92	357.15	146.5	3.118	1.29881e-10
GOLT1B	2100368	NM_016072.2	golgi transport 1 homolog B (S. cerevisiae)	51026	761.28	2373.54	1955.95	1058.01	3.118	1.50259e-08
LOC647727	4760243	XM_936790.1	similar to Heterogeneous nuclear ribonucleoprotein A1 (Helix-destabilizing protein) (Single-strand binding protein) (hnRNP core protein A1) (HDP-1) (Topoisomerase-inhibitor suppressed)	645691	6563.11	20458.1	15050.5	4484.93	3.117	2.72908e-09
PAGE2B	4850528	NM_001015038.1	P antigen family, member 2B	389860	8570.74	26702.2	31259.5	12346.3	3.116	7.11618e-11
VPS37A	1090221	NM_152415.1	vacuolar protein sorting 37 homolog A (S. cerevisiae)	137492	830.06	2585.38	3257.84	1263.13	3.115	5.03126e-09
DDX20	2900300	NM_007204.3	DEAD (Asp-Glu-Ala-Asp) box polypeptide 20	11218	214.97	669.43	504.96	185.41	3.114	1.18678e-09
SLC25A13	2320400	NM_014251.1	solute carrier family 25, member 13 (citrin)	10165	1715.81	5337.69	3539.27	2454.81	3.111	5.60614e-12
PNPLA8	7610026	NM_015723.2	patatin-like phospholipase domain containing 8	50640	175.5	546.07	881.73	179.81	3.111	5.91056e-09
GALNT1	4920201	NM_020474.2	UDP-N-acetyl-alpha-D-galactosamine:polypeptide N-acetylgalactosaminyltransferase 1 (GalNAc-T1)	2589	562.14	1748.12	3106.44	620.33	3.11	2.05639e-09
DBR1	5960561	NM_016216.2	debranching enzyme homolog 1 (S. cerevisiae)	51163	278.88	865.99	706.22	254.53	3.105	1.34734e-07
SFRS12	5900731	NM_001077199.1	splicing factor, arginine/serine-rich 12	140890	1016.92	3153.75	2523.02	1318.31	3.101	2.22013e-10
LOC286016	7560053	NR_002187.1	hypothetical protein LOC286016	286016	4160.51	12901.3	13486.6	6469.51	3.101	3.01198e-10
FAM10A4	4050195	NR_002183.1	family with sequence similarity 10, member A4	145165	4325.24	13406.6	12784.1	5245.64	3.1	2.94015e-12
NR1D2	1740600	XM_940036.1	PREDICTED: Homo sapiens nuclear receptor subfamily 1, group D, member 2 (NR1D2), mRNA.	9975	468.04	1449.89	1706.04	544.4	3.098	3.71604e-10
CNIH4	6400332	NM_014184.1	cornichon homolog 4 (Drosophila)	29097	3429.35	10623.8	14533.5	4713.01	3.098	1.40785e-09
LOC653086	3400521	XM_930995.1	PREDICTED: Homo sapiens similar to RAN-binding protein 2-like 1 isoform 2, transcript variant 10 (LOC653086), mRNA.	653086	3852.52	11934.5	14238.6	6275.62	3.098	4.11777e-08
MGC40405	620100	NM_152789.1	family with sequence similarity 133, member B	257415	1481.46	4589.92	4970.17	1507.68	3.098	6.56268e-08
C8ORF45	4640132	NM_173518.2	chromosome 8 open reading frame 45	157777	2043.77	6330.32	7042.14	4216.99	3.097	1.99701e-07
C9ORF72	7570022	NM_018325.1	chromosome 9 open reading frame 72	203228	765.74	2367.7	3235.06	1075.62	3.092	6.59909e-10
PMS1	5960594	NM_000534.3	PMS1 postmeiotic segregation increased 1 (S. cerevisiae)	5378	150.83	466.02	281.87	170.34	3.09	5.68129e-09
LUM	7400735	NM_002345.3	lumican	4060	185.69	573.84	345.01	166.91	3.09	4.75132e-08
BUB3	6350348	NM_001007793.1	BUB3 budding uninhibited by benzimidazoles 3 homolog (yeast)	9184	481.65	1487.32	2225.63	566.51	3.088	4.14305e-11
LOC391765	6270692	XM_929162.1	PREDICTED: Homo sapiens similar to H3 histone, family 3B (LOC391765), mRNA.	391765	2155.92	6649.61	9124.55	1090.98	3.084	1.51403e-09
C7ORF24	620187	NM_024051.2	chromosome 7 open reading frame 24	79017	537.02	1654.86	1166.54	658.98	3.082	5.2964e-11
MAN2B2	4810438	NM_015274.1	mannosidase, alpha, class 2B, member 2	23324	680.14	2090.96	2004.98	1310.02	3.074	2.6055e-08
LOC648000	1570491	XM_938739.1	PREDICTED: Homo sapiens similar to 60S ribosomal protein L7, transcript variant 1 (LOC648000), mRNA.	648000	15071.1	46317.8	42597.5	25878.2	3.073	3.74235e-11
ZNF486	3130544	XM_371152.2	zinc finger protein 486	90649	13168.3	40415.8	39586.6	21903.8	3.069	3.72317e-09
C15ORF29	6180544	NM_024713.1	chromosome 15 open reading frame 29	79768	144.51	442.88	763.11	168.58	3.065	2.70953e-09
CD68	4570438	NM_001251.1	CD68 molecule	968	736.11	2251.98	2544.04	1085.83	3.059	5.5752e-09
MSMB	5900368	NM_002443.2	microseminoprotein, beta-	4477	133.52	408.05	3716.9	151.75	3.056	4.9806e-10
LSM6	5550070	NM_007080.1	LSM6 homolog, U6 small nuclear RNA associated (S. cerevisiae)	11157	161.75	493.95	447.09	166.81	3.054	8.98117e-10
TIPRL	4670468	NM_152902.3	TIP41, TOR signaling pathway regulator-like (S. cerevisiae)	261726	355.08	1083.82	933.18	300.74	3.052	2.07718e-08
PIK3CA	4880367	NM_006218.2	phosphoinositide-3-kinase, catalytic, alpha polypeptide	5290	168.32	513.56	494.32	207.41	3.051	4.79142e-09
ANKRD27	5670112	NM_032139.1	ankyrin repeat domain 27 (VPS9 domain)	84079	249.73	761.2	604.79	346.27	3.048	1.36273e-10
ELK4	4390064	NM_021795.2	ELK4, ETS-domain protein (SRF accessory protein 1)	2005	124.61	379.77	340.93	140.78	3.048	2.86314e-10
TRIM36	1690402	NM_018700.3	tripartite motif-containing 36	55521	145.89	444.38	520.36	163.96	3.046	3.91499e-08
HS.565887	2070491	BM458889	AGENCOURT_6414453 NIH_MGC_72 Homo sapiens cDNA clone IMAGE:5557164 5, mRNA sequence	NA	286.69	872.88	1484.19	515.58	3.045	7.42392e-11
PNPLA8	450458	NM_015723.2	patatin-like phospholipase domain containing 8	50640	401.15	1221.55	2126.4	618.52	3.045	2.39074e-10
ETAA16	5550228	NM_019002.2	Ewing tumor-associated antigen 1	54465	169.6	516.29	595.95	165.42	3.044	3.59015e-10
TIMM8A	3360156	NM_004085.2	translocase of inner mitochondrial membrane 8 homolog A (yeast)	1678	494.14	1503.33	1188.38	794.54	3.042	7.25511e-11
NUP54	6940201	NM_017426.2	nucleoporin 54kDa	53371	438.59	1333.16	1321.86	475.81	3.04	1.51041e-09
SC4MOL	5860348	NM_006745.3	sterol-C4-methyl oxidase-like	6307	5623.89	17081.5	16021.7	7121.38	3.037	1.2398e-11
C1ORF9	4780349	NM_014283.2	chromosome 1 open reading frame 9	51430	118.73	360.47	323.54	145.16	3.036	2.79308e-10
C20ORF127	4480600	NM_080757.1	Homo sapiens chromosome 20 open reading frame 127 (C20orf127), mRNA.	140851	2419.1	7341.8	7128.54	3063.49	3.035	1.78912e-09
RANBP2L1	4610162	NM_005054.1	RANBP2-like and GRIP domain containing 5	84220	128.09	388.61	346.91	123.31	3.034	1.23992e-09
LOC643882	4200670	XM_931879.1	PREDICTED: Homo sapiens hypothetical protein LOC643882 (LOC643882), mRNA.	643882	202.72	613.19	650.68	269.46	3.025	4.67399e-09
ZFP1	3710592	NM_153688.2	zinc finger protein 1 homolog (mouse)	162239	170.98	516.87	396.52	164.42	3.023	5.71389e-10
HS.521240	990044	AF116707	KIAA1147	57189	202.92	612	294.67	254.55	3.016	3.05282e-10
PKN2	4490242	NM_006256.1	protein kinase N2	5586	193.77	584.22	443.68	286.96	3.015	1.15158e-10
PTPN2	3610370	NM_002828.2	protein tyrosine phosphatase, non-receptor type 2	5771	237.38	715.71	633.55	209.77	3.015	1.29225e-10
EXOSC9	3520070	NM_001034194.1	exosome component 9	5393	746.93	2250.78	1877.97	1025.64	3.013	3.74235e-11
SS18	6380465	NM_005637.2	synovial sarcoma translocation, chromosome 18	6760	980.43	2954.11	3239.9	1048.75	3.013	1.23992e-09
ZNF644	2490369	NM_016620.2	zinc finger protein 644	84146	655.8	1975.07	1563.66	790.81	3.012	4.04646e-09
SLK	670470	NM_014720.2	STE20-like kinase (yeast)	9748	759.82	2286.36	1999.85	838.79	3.009	3.26865e-10
LOC653341	6900458	XM_926984.1	PREDICTED: Homo sapiens similar to 60S ribosomal protein L23a (LOC653341), mRNA.	653341	9567.18	28746.4	34417.2	13145.9	3.005	3.05221e-11
MYSM1	290524	XM_055481.9	myb-like, SWIRM and MPN domains 1	114803	174.48	524.15	486.19	215.35	3.004	3.24475e-10
PPP1R12A	4010400	NM_002480.1	protein phosphatase 1, regulatory (inhibitor) subunit 12A	4659	316.54	950.53	1471.84	313.66	3.003	2.71201e-09
ITGA6	2140678	NM_000210.1	integrin, alpha 6	3655	361.75	1086.2	953.2	396.4	3.003	2.89034e-09
APOBEC3B	3170068	NM_004900.3	apolipoprotein B mRNA editing enzyme, catalytic polypeptide-like 3B	9582	8090.73	2691.86	4524.4	3695.99	0.333	4.23004e-07
ALKBH1	1780020	NM_006020.2	alkB, alkylation repair homolog 1 (E. coli)	8846	1240.11	407.49	448.76	589.44	0.329	5.34417e-10
TAGLN2	2340180	NM_003564.1	transgelin 2	8407	18669.3	6133.55	4551.64	7933.29	0.329	3.59985e-08
CDC2L1	4250739	NM_033493.1	cell division cycle 2-like 1 (PITSLRE proteins)	984	1323.55	433.57	582.31	667.71	0.328	1.26775e-09
LOC644330	5810709	XM_934365.1	PREDICTED: Homo sapiens similar to tropomyosin 3 isoform 2, transcript variant 2 (LOC644330), mRNA.	644330	8522.81	2798.31	2445.79	3595.87	0.328	2.43342e-08
KLF10	5720184	NM_005655.1	Kruppel-like factor 10	7071	1812.12	594.44	1073.31	1135.62	0.328	5.46186e-05
PRMT1	3460669	NM_198318.1	protein arginine methyltransferase 1	3276	15827.4	5137.65	4769.5	6824.76	0.325	2.83148e-08
DCP1B	3800553	NM_152640.3	DCP1 decapping enzyme homolog B (S. cerevisiae)	196513	1999.31	649.06	549.52	1063.1	0.325	1.32849e-07
ERCC1	3610474	NM_001983.2	excision repair cross-complementing rodent repair deficiency, complementation group 1 (includes overlapping antisense sequence)	2067	2488.29	809.73	1174.08	1367.27	0.325	1.66093e-07
COPE	1070504	NM_199444.1	coatomer protein complex, subunit epsilon	11316	14589.9	4723.87	7282.52	7838.26	0.324	2.38065e-09
VRK3	1410598	NM_016440.3	vaccinia related kinase 3	51231	849.19	275.5	427.81	441.76	0.324	3.02516e-08
TPST2	4230040	NM_003595.3	tyrosylprotein sulfotransferase 2	8459	1434.56	465.19	331.86	569.11	0.324	1.26004e-06
HNRPK	610494	NM_031263.1	heterogeneous nuclear ribonucleoprotein K	3190	2771.96	891.38	951.73	924.44	0.322	2.6228e-07
KRT18	6280128	NM_199187.1	keratin 18	3875	2813.65	904.23	749.7	1178.59	0.321	1.51048e-08
LOC644422	4860373	XM_930254.1	PREDICTED: Homo sapiens similar to arginine/serine-rich splicing factor 6, transcript variant 1 (LOC644422), mRNA.	644422	1958.74	629.31	773.61	1067.97	0.321	2.04827e-08
TUBB	3610259	NM_178014.2	tubulin, beta	203068	63281.7	20307.7	18104.5	22092.1	0.321	4.10103e-07
LOC654135	1070075	XM_945932.1	lysophospholipase II pseudogene 1	653639	612.25	195.68	241.61	267.45	0.32	1.35826e-10
MCRS1	2600553	NM_006337.3	microspherule protein 1	10445	1733.72	553.99	803.05	774.85	0.32	0.000184444
LTBP1	1170239	NM_000627.2	latent transforming growth factor beta binding protein 1	4052	994.93	316.16	232.4	594.56	0.318	1.49609e-07
LYPLA2P1	1710114	NR_001444.1	lysophospholipase II pseudogene 1	653639	733.24	233.18	309.25	269.49	0.318	8.72037e-06
TBRG4	6420152	NM_004749.2	transforming growth factor beta regulator 4	9238	1302.87	413.64	474.2	572.54	0.317	5.79907e-07
LOC649734	1430411	XM_938809.1	PREDICTED: Homo sapiens hypothetical protein LOC649734 (LOC649734), mRNA.	649734	1544.47	487.97	305.78	642.06	0.316	3.42962e-10
RALY	1340092	NM_007367.2	RNA binding protein, autoantigenic (hnRNP-associated with lethal yellow homolog (mouse))	22913	8826.83	2769.49	3346.89	4629.19	0.314	5.47348e-08
EEF1D	770524	NM_032378.2	eukaryotic translation elongation factor 1 delta (guanine nucleotide exchange protein)	1936	36938.3	11512.8	13286.2	19186	0.312	4.37711e-09
TXNDC5	7330341	NM_030810.2	thioredoxin domain containing 5	81567	1520.01	474.05	633.58	814.29	0.312	2.18419e-06
CTSL	840717	NM_001912.2	cathepsin L1	1514	4352.99	1352.88	2260.61	2401.55	0.311	1.13417e-07
TSC1	5720605	NM_001008567.1	tuberous sclerosis 1	7248	1535.24	477.58	691.24	775.54	0.311	4.4451e-07
WDR1	4860239	NM_017491.3	WD repeat domain 1	9948	2432.65	757.62	1360.57	1197.9	0.311	5.02002e-07
ERP29	830730	NM_006817.3	endoplasmic reticulum protein 29	10961	16407.2	5080.28	8665.47	8492.27	0.31	2.96577e-07
IHPK2	3370246	NM_001005911.1	inositol hexaphosphate kinase 2	51447	3480.54	1075.33	1617.28	1325.21	0.309	2.07541e-07
RBM4	1240541	NM_002896.1	RNA binding motif protein 4	5936	2066.56	629.75	1362.27	1011.69	0.305	1.77672e-07
SERTAD3	6650379	NM_203344.1	SERTA domain containing 3	29946	1290.28	390.97	645.2	519.74	0.303	6.78772e-06
HCAP-H2	6370242	NM_014551.3	non-SMC condensin II complex, subunit H2	29781	1204.93	363.25	431.2	539.96	0.301	2.16254e-09
TMEM98	6040600	NM_015544.2	transmembrane protein 98	26022	1980.75	596.82	833.9	948.65	0.301	1.60451e-07
CRYGS	6100064	NM_017541.2	crystallin, gamma S	1427	16299.2	4891.85	4870.32	27399.2	0.3	4.78248e-10
RASSF1	6350121	NM_170713.1	Ras association (RalGDS/AF-6) domain family 1	11186	1047.56	311.79	470.79	510.72	0.298	2.87056e-07
HM13	1050746	NM_030789.2	histocompatibility (minor) 13	81502	5722.38	1691.24	3212.46	3323.44	0.296	8.08536e-07
CRYBB2	1780369	NM_000496.1	crystallin, beta B2	1415	3884.49	1146.29	1886.86	2267.25	0.295	3.2057e-10
LOC652388	5690068	XM_941821.1	similar to nodal modulator 2 isoform 2	652388	1181.14	348.86	404.4	730.32	0.295	5.30904e-07
LOC651348	6180402	XM_946163.1	PREDICTED: Homo sapiens similar to tropomyosin 3, gamma isoform 2, transcript variant 2 (LOC651348), mRNA.	651348	5726.62	1684.19	1488.57	2415.72	0.294	6.88625e-09
PMP22	270538	NM_153321.1	peripheral myelin protein 22	5376	1052.32	306.98	437.28	473.94	0.292	3.1518e-07
ACTG1	6510072	NM_001614.2	actin, gamma 1	71	43870.8	12762.4	22372	16275.4	0.291	5.45019e-05
NOMO2	1430450	NM_173614.2	NODAL modulator 2	283820	1498.6	433.49	581.38	953.15	0.289	7.68582e-06
MAGEA4	4200619	NM_001011550.1	melanoma antigen family A, 4	4103	21901.3	6302.11	9250.05	7972.43	0.288	3.521e-06
ACADVL	610093	NM_000018.2	acyl-Coenzyme A dehydrogenase, very long chain	37	968.64	277.22	473.05	450.81	0.286	5.05157e-08
CDK2	2350286	NM_001798.2	cyclin-dependent kinase 2	1017	3350.85	954.29	1106.52	1236.73	0.285	8.27447e-07
LOC554223	2690390	XR_001115.1	hypothetical LOC554223	554223	1623.97	458.59	1217.41	645.73	0.282	2.2026e-07
RNF25	1500477	NM_022453.2	ring finger protein 25	64320	1394.61	383.58	434.22	705.46	0.275	8.25209e-11
LOC653119	6370669	XM_926110.1	PREDICTED: Homo sapiens similar to block of proliferation 1 (LOC653119), mRNA.	653119	1528.75	420.44	265.29	655.31	0.275	5.7236e-08
CASP2	1440019	NM_032982.2	caspase 2, apoptosis-related cysteine peptidase (neural precursor cell expressed, developmentally down-regulated 2)	835	1081.82	288.73	395.12	425.36	0.267	1.60989e-06
TOP1MT	7610671	NM_052963.1	topoisomerase (DNA) I, mitochondrial	116447	4224.47	1125.74	1845.33	2031.66	0.266	2.30131e-07
LOC648763	290392	XM_940246.1	PREDICTED: Homo sapiens similar to ribonucleic acid binding protein S1 (predicted), transcript variant 1 (LOC648763), mRNA.	648763	7448.48	1951.98	2534.5	3282.85	0.262	2.30556e-07
CRYBA4	6860112	NM_001886.1	crystallin, beta A4	1413	665.32	171.28	151.79	647.87	0.257	2.43559e-10
KRT14	4900458	NM_000526.3	keratin 14 (epidermolysis bullosa simplex, Dowling-Meara, Koebner)	3861	1620.03	416.79	246.69	524.89	0.257	1.40424e-09
MAGEA2	2600255	NM_175743.1	melanoma antigen family A, 2	4101	1878.26	473.83	794.6	691.81	0.252	2.05155e-07
LOC652506	2450332	XM_941975.1	PREDICTED: Homo sapiens similar to Succinate dehydrogenase [ubiquinone] flavoprotein subunit, mitochondrial precursor (Fp) (Flavoprotein subunit of complex II) (LOC652506), mRNA.	652506	1790.88	442.39	410.3	743.8	0.247	4.3124e-11
ACOT2	6290059	NM_006821.3	acyl-CoA thioesterase 2	10965	5804.1	1379.68	2972.7	2214.12	0.238	1.00856e-06
ARPC1B	130717	NM_005720.2	actin related protein 2/3 complex, subunit 1B, 41kDa	10095	4257.44	987.83	1483.59	1825.14	0.232	2.58205e-09
RNPS1	3400682	NM_080594.1	RNA binding protein S1, serine-rich domain	10921	1837.73	416.96	398.08	566.97	0.227	8.74169e-10
MCM7	730274	NM_005916.3	minichromosome maintenance complex component 7	4176	3105.12	678.96	863.63	1110.06	0.219	2.54314e-07
APOD	7150634	NM_001647.2	apolipoprotein D	347	1602.53	347.95	346.54	1528.66	0.217	5.61546e-13
LOC653247	3130475	XM_932550.1	PREDICTED: Homo sapiens similar to proline-rich protein BstNI subfamily 1, transcript variant 2 (LOC653247), mRNA.	653247	1932.39	401.51	500.64	1579.06	0.208	1.72132e-09
MGP	1430487	NM_000900.2	matrix Gla protein	4256	1670.81	341.64	366.22	2126.33	0.204	1.44091e-11
LOC652815	4150300	XM_942488.1	similar to FK506-binding protein 9 (Peptidyl-prolyl cis-trans isomerase) (PPIase) (Rotamase)	652815	5066.82	1011.84	2266.7	3665.15	0.2	4.03425e-10
MGP	940735	NM_000900.2	matrix Gla protein	4256	2043.52	381.33	408.25	2222.18	0.187	1.56196e-11
PRB2	6370189	NM_006248.2	proline-rich protein BstNI subfamily 2	653247	1794.43	330.74	330.55	1043.87	0.184	2.53951e-13
PRB2	6450719	NM_006248.2	proline-rich protein BstNI subfamily 2	653247	1709.89	305.04	379.28	1344.77	0.178	1.00204e-12
LOC644584	2030619	XM_927700.1	PREDICTED: Homo sapiens similar to RNA-binding protein EWS (LOC644584), mRNA.	644584	2732.99	440.84	559.65	747.36	0.161	3.50744e-10
SLC3A2	2450725	NM_001013251.1	solute carrier family 3 (activators of dibasic and neutral amino acid transport), member 2	6520	7341.3	956.56	2746.45	3535.04	0.13	9.85169e-09

## Sheet: E2 and 2 '3 '4'-THC.vs.CTRL
TargetID	ProbeID	Accession	GeneDescription	EntrezID	Control	E2	E2 + 2', 3', 4-THC	2', 3', 4-THC	E2 + 2', 3', 4-THC.vs.CTRL.FC	E2 + 2', 3', 4-THC.vs.CTRL.adj.Pval	SUMMARY
TUBA3D	1240703	NM_080386.1	tubulin, alpha 3d	113457	143.91	5892.78	69924.8	129.16	485.886	1.26135e-19
OTOF	1440615	NM_194248.1	otoferlin	9381	145.84	1777.53	23010.8	226.12	157.786	4.27558e-20
KRT19	6060630	NM_002276.3	keratin 19	3880	114.47	2022.74	9636.32	113.99	84.183	1.42691e-18
ABCA3	430402	NM_001089.1	ATP-binding cassette, sub-family A (ABC1), member 3	21	165.62	307.23	8838.97	177.25	53.369	9.74777e-16
PRAMEF4	4060142	NM_001009611.1	PRAME family member 4	400735	289.06	2446.54	14098.4	338.91	48.773	7.50021e-19
PADI4	2650035	NM_012387.1	peptidyl arginine deiminase, type IV	23569	161.5	611.77	7811.45	203.32	48.369	1.43127e-19
PRAMEF9	7160398	NM_001010890.1	PRAME family member 9	343070	205.04	1563.28	9779.84	242.66	47.697	7.1306e-19
TH	1990068	NM_000360.2	tyrosine hydroxylase	7054	129.62	1170.09	5890.68	150.76	45.446	1.42691e-18
FGR	6660475	NM_001042729.1	Gardner-Rasheed feline sarcoma viral (v-fgr) oncogene homolog	2268	122.36	130.9	5130.05	120.5	41.924	1.22211e-17
GABBR2	4780563	NM_005458.5	gamma-aminobutyric acid (GABA) B receptor, 2	9568	185.78	716.64	7673.81	285.87	41.306	1.96868e-17
TH	5220451	NM_000360.3	tyrosine hydroxylase	7054	119.44	993.81	4755.56	118.09	39.815	8.50784e-18
K6IRS3	5220026	NM_175068.2	keratin 73	319101	126.36	147.68	4717.82	130.66	37.336	8.50784e-18
CYP4F11	2260274	NM_021187.2	cytochrome P450, family 4, subfamily F, polypeptide 11	57834	293.37	426.72	8700.82	2122.94	29.658	2.17615e-16
MSMB	5900368	NM_002443.2	microseminoprotein, beta-	4477	133.52	408.05	3716.9	151.75	27.837	1.52594e-17
OXT	1850372	NM_000915.2	oxytocin, prepro- (neurophysin I)	5020	120.26	706.57	3272.82	115.23	27.214	1.84377e-16
NEFH	1190719	NM_021076.2	neurofilament, heavy polypeptide 200kDa	4744	171.68	631.71	4566.05	176.47	26.596	6.75105e-17
CLIC3	5870136	NM_004669.2	chloride intracellular channel 3	9022	189.18	610.94	4975.04	164.08	26.298	4.5734e-17
TMOD1	3140520	NM_003275.1	tropomodulin 1	7111	758.2	1569.66	18913.1	920.26	24.945	1.53679e-18
PRAMEF5	940176	XM_938359.1	PREDICTED: Homo sapiens PRAME family member 5 (PRAMEF5), mRNA.	343068	350.47	957.01	8484.15	263.51	24.208	1.98158e-15
LILRB5	4610010	NM_006840.2	leukocyte immunoglobulin-like receptor, subfamily B (with TM and ITIM domains), member 5	10990	107.74	211.4	2556.12	98.28	23.724	5.44806e-18
HS.390407	5310327	BX097705	BX097705 NCI_CGAP_Kid5 Homo sapiens cDNA clone IMAGp998E053890, mRNA sequence	NA	169.23	235.43	3850.53	158.55	22.753	2.07039e-17
SPOCD1	2120537	NM_144569.3	SPOC domain containing 1	90853	157.14	374.72	3471.9	169.84	22.094	1.84377e-16
CD7	6330091	NM_006137.6	CD7 molecule	924	212.5	895.94	4517.55	198.44	21.259	4.28317e-18
KLRC3	1070487	NM_002261.2	killer cell lectin-like receptor subfamily C, member 3	3823	168.46	266.54	3578.7	161.34	21.244	6.75105e-17
CD300C	3120091	NM_006678.2	CD300c molecule	10871	116.93	164.46	2425.61	131.86	20.744	9.89509e-15
CYP1A2	1410019	NM_000761.3	cytochrome P450, family 1, subfamily A, polypeptide 2	1544	128.55	200.67	2588.07	131.78	20.132	1.62674e-16
LOC653559	6770066	XM_928061.1	PREDICTED: Homo sapiens similar to Rho-associated protein kinase 1 (Rho-associated, coiled-coil containing protein kinase 1) (p160 ROCK-1) (p160ROCK) (LOC653559), mRNA.	653559	388.46	703.75	7617.82	628.81	19.61	1.23057e-17
MUC1	7200601	NM_001044390.1	mucin 1, cell surface associated	4582	557.31	805.44	10668.1	617.45	19.142	1.38416e-15
HS.577286	6590092	BE543248	601069251F1 NIH_MGC_12 Homo sapiens cDNA clone IMAGE:3455244 5, mRNA sequence	NA	165.37	163.56	3138.17	168.42	18.977	2.56859e-14
S100A9	5390220	NM_002965.2	S100 calcium binding protein A9	6280	118.7	204.7	2220.68	114.04	18.709	2.57283e-16
LOC651390	1710706	XM_945947.1	PREDICTED: Homo sapiens similar to tripartite motif protein 39, transcript variant 3 (LOC651390), mRNA.	651390	270.94	1713.71	5038.62	271.18	18.597	2.57283e-16
LOC112714	4040475	NM_207312.1	tubulin, alpha 3e	112714	1922.35	2279.97	34361.7	1264.02	17.875	9.82889e-17
MANEAL	3850685	NM_001031740.1	mannosidase, endo-alpha-like	149175	236.31	581.61	4193.62	240.15	17.746	8.87111e-15
ZSCAN4	7560528	NM_152677.1	zinc finger and SCAN domain containing 4	201516	840.99	4394.73	13633.7	689.23	16.211	8.50784e-18
CHPT1	2260600	NM_020244.2	choline phosphotransferase 1	56994	383.23	2073.82	6091.07	455.02	15.894	5.23192e-15
KCNK6	6650278	NM_004823.1	potassium channel, subfamily K, member 6	9424	765.48	731.71	12155.9	721.93	15.88	1.84377e-16
ISG20	6330132	NM_002201.4	interferon stimulated exonuclease gene 20kDa	3669	3428.13	6381.87	53835.7	4369.92	15.704	6.64935e-17
MSMB	4150598	NM_138634.1	microseminoprotein, beta-	4477	128.01	256.63	2007	134.55	15.678	1.13806e-15
KLRC2	2360164	NM_002260.3	killer cell lectin-like receptor subfamily C, member 2	3822	138.94	223.52	2167.28	125.64	15.599	1.0106e-13
LOC284230	6020066	XM_208185.5	similar to large subunit ribosomal protein L36a	284230	656.86	8752.79	10237.7	1483.63	15.586	1.6162e-15
MUC1	7650026	NM_001018021.1	mucin 1, cell surface associated	4582	1817.01	3199	28184.2	2079.66	15.511	1.84377e-16
FTCD	6200367	NM_206965.1	formiminotransferase cyclodeaminase	10841	223.76	254.32	3456.67	245.67	15.448	2.33431e-16
CST1	6370541	NM_001898.2	cystatin SN	1469	213.31	315.72	3281.65	202.74	15.385	1.36571e-16
ACSL5	7040286	NM_203379.1	acyl-CoA synthetase long-chain family member 5	51703	227.99	267.91	3459.33	303.47	15.173	1.38416e-15
LOC654101	7380075	XM_939354.1	PREDICTED: Homo sapiens similar to tripartite motif-containing 51 (LOC654101), mRNA.	654101	177.13	974.64	2682.38	200.73	15.144	3.56763e-16
JSRP1	6020037	NM_144616.2	junctional sarcoplasmic reticulum protein 1	126306	152.74	265.27	2264.02	143.53	14.823	5.81612e-16
LOC645669	4290193	XM_928680.1	PREDICTED: Homo sapiens similar to Methyl-CpG binding domain protein 3-like 2 (MBD3-like 2) (LOC645669), mRNA.	645669	1045.49	3751.69	15428.5	876.21	14.757	1.5425e-14
COL18A1	5290132	NM_030582.2	collagen, type XVIII, alpha 1	80781	199.1	286	2912.53	168.91	14.629	7.60738e-15
MBD3L2	2060349	NM_144614.2	methyl-CpG binding domain protein 3-like 2	125997	2936.76	16458.5	42545.8	3388.17	14.487	8.76968e-17
PRAMEF4	1190240	NM_001009611.1	PRAME family member 4	400735	209.25	428.23	2973.44	177.51	14.21	1.71405e-16
FTHL8	1980594	NR_002203.1	ferritin, heavy polypeptide-like 8	2501	1662.25	15853	23209.9	6325.94	13.963	1.51548e-15
LOC654264	4730347	XM_942605.1	similar to Tubulin alpha-3 chain (Alpha-tubulin 3)	654264	177.08	201.58	2452.5	164.22	13.85	7.01399e-16
LOC402644	6130259	XM_938297.1	PREDICTED: Homo sapiens similar to peptidylprolyl isomerase A isoform 1 (LOC402644), mRNA.	402644	1320.71	19803.1	18133.1	1448.33	13.73	7.43883e-14
PRAMEF1	4290639	NM_023013.1	PRAME family member 1	65121	198.64	653.98	2606.81	196.05	13.123	3.52074e-15
LOC441584	7510564	XM_497258.1	similar to Ssu72 RNA polymerase II CTD phosphatase homolog	441584	454.97	3187.7	5964.78	413.59	13.11	7.10958e-16
DPEP3	3840519	NM_022357.1	dipeptidase 3	64180	139.1	197.28	1812.62	141.2	13.031	3.35032e-14
LOC399939	430626	XM_374919.2	similar to Tripartite motif protein 49 (RING finger protein 18) (Testis-specific ring-finger protein)	399939	382.06	1589.28	4951.32	315.31	12.96	2.31883e-11
TGM2	2940446	NM_198951.1	transglutaminase 2 (C polypeptide, protein-glutamine-gamma-glutamyltransferase)	7052	353.56	936.92	4503.16	335.77	12.737	3.79363e-16
FLJ10847	2970209	NM_018242.2	solute carrier family 47, member 1	55244	135.05	187.89	1682.79	171.58	12.461	3.46271e-15
LOC645558	4810050	XM_928577.1	family with sequence similarity 90, member A22	645558	768.79	2157.89	9505.36	817.76	12.364	4.11968e-15
C20ORF114	1990142	NM_033197.2	chromosome 20 open reading frame 114	92747	116.99	183.25	1434.23	133.76	12.259	3.48082e-14
CPN2	2470132	XM_942072.1	carboxypeptidase N, polypeptide 2	1370	130.05	180.89	1587.81	141.23	12.21	1.84377e-16
LOC440732	3870470	XM_496441.2	PREDICTED: Homo sapiens similar to 40S ribosomal protein S7 (S8) (LOC440732), mRNA.	440732	763.37	8303.08	9264.13	1304.8	12.136	1.49537e-13
TYRP1	6040731	NM_000550.1	tyrosinase-related protein 1	7306	126.43	288.58	1517.24	124.95	12.001	1.53807e-13
LOC642362	1430440	XM_925891.1	similar to tripartite motif protein 39	642362	297.09	1246.52	3557.9	323.8	11.976	5.57443e-15
DHRS9	630315	NM_005771.3	dehydrogenase/reductase (SDR family) member 9	10170	209.47	236.92	2443.09	373.4	11.663	1.63952e-13
HS.197143	1440064	AK126405	Homo sapiens cDNA FLJ44441 fis, clone UTERU2020242	NA	137.02	138.36	1590.31	131.64	11.607	1.75913e-16
LOC644969	5890176	XM_928047.1	PREDICTED: Homo sapiens similar to Ubiquinol-cytochrome c reductase complex 14 kDa protein (Complex III subunit VI) (QP-C) (LOC644969), mRNA.	644969	1481.96	13353.5	17105.1	2753.26	11.542	2.17084e-13
TRIM48	5290056	NM_024114.2	tripartite motif-containing 48	79097	992.74	4959.02	11325.5	738.57	11.408	2.33431e-16
LOC390031	4220445	XM_372343.1	similar to Ssu72 RNA polymerase II CTD phosphatase homolog	390031	661.69	4715.18	7397.9	578.77	11.18	8.98912e-15
UBD	6420605	NM_006398.2	ubiquitin D	10537	136.92	127.27	1527.95	128.49	11.16	3.07852e-14
PRAMEF7	2900458	NM_001012277.1	PRAME family member 7	441871	156.07	287.2	1739.9	152.34	11.148	1.31922e-14
LOC284428	3170161	XM_208203.4	similar to methyl-CpG binding domain protein 3-like 2	284428	620.61	2055.18	6917.86	578.78	11.147	7.07363e-15
PLOD2	4640187	NM_000935.2	procollagen-lysine, 2-oxoglutarate 5-dioxygenase 2	5352	333.6	3336.12	3703.75	551.95	11.102	2.51986e-13
ALPPL2	2490376	NM_031313.1	alkaline phosphatase, placental-like 2	251	185.2	350.57	2045.67	172.68	11.046	1.83154e-15
NGEF	1170450	NM_019850.1	neuronal guanine nucleotide exchange factor	25791	259.98	442.42	2848.55	265.99	10.957	7.69632e-16
KIR2DL3	3140242	NM_015868.2	killer cell immunoglobulin-like receptor, two domains, long cytoplasmic tail, 3	3804	109.23	151.11	1189.63	111.17	10.891	6.22274e-15
PDK4	3310504	NM_002612.2	pyruvate dehydrogenase kinase, isozyme 4	5166	249.91	292.94	2714.66	241.01	10.863	5.7747e-13
LOC653657	7100605	XM_928697.1	similar to methyl-CpG binding domain protein 3-like 2	653657	607.53	1926.61	6541.35	564.7	10.767	4.60335e-15
LOC653622	6940128	XM_497655.2	PREDICTED: Homo sapiens similar to PRAME family member 8 (LOC653622), mRNA.	653622	169.1	262.61	1786.43	142.3	10.564	4.05763e-13
RET	630327	NM_020630.3	ret proto-oncogene	5979	225.02	455.54	2343.51	248.24	10.415	4.68054e-16
RENBP	5810678	NM_002910.4	renin binding protein	5973	437.87	558.61	4540.28	698.14	10.369	1.44653e-14
FTHL12	3190133	NR_002205.1	ferritin, heavy polypeptide-like 12	2504	1266.32	9106.84	13097.4	4475.39	10.343	2.16722e-14
GGH	160615	NM_003878.1	gamma-glutamyl hydrolase (conjugase, folylpolygammaglutamyl hydrolase)	8836	550.85	4583.99	5655.41	537.81	10.267	4.81678e-14
PRAMEF6	6620131	NM_001010889.2	PRAME family member 6	440561	201.42	317.85	2064.81	177.71	10.251	1.31778e-11
MCTS1	1690025	NM_014060.1	malignant T cell amplified sequence 1	28985	370.06	3540.45	3777.99	501.9	10.209	7.77078e-15
PRAMEF10	4390131	XM_496342.2	PREDICTED: Homo sapiens PRAME family member 10 (PRAMEF10), mRNA.	343071	116.6	128.42	1183.02	133.2	10.146	2.0467e-13
SNX24	4200187	NM_014035.1	sorting nexin 24	28966	223.19	1227.89	2262.93	197.91	10.139	7.79651e-13
VWF	5870138	NM_000552.2	von Willebrand factor	7450	2706.76	3226.03	27377.1	5725.94	10.114	8.98912e-15
MLCK	2490026	NM_182493.1	MLCK protein	91807	132.8	171.99	1341.04	134.38	10.098	2.81418e-15
FLJ20152	6420309	NM_001034850.1	family with sequence similarity 134, member B	54463	299.35	556.88	3017.61	420.85	10.081	1.38416e-15
CCNA1	7400279	NM_003914.2	cyclin A1	8900	294.18	748.41	2930.56	341.11	9.962	1.25626e-13
ERGIC2	6660674	NM_016570.2	ERGIC and golgi 2	51290	381.47	3683.64	3796.78	622.45	9.953	2.59165e-14
IL24	4290201	NM_181339.1	interleukin 24	11009	334.69	657.57	3302.58	572.71	9.868	2.08717e-15
LOC284988	5960167	XM_209429.7	PREDICTED: Homo sapiens hypothetical LOC284988 (LOC284988), mRNA.	284988	1641.17	13466.1	16176.9	3022.41	9.857	2.38177e-15
TRIM51	4880204	NM_032681.1	SPRY domain containing 5	84767	4520.84	25621.7	44318.5	4635.43	9.803	1.23042e-15
OLFM1	2680072	NM_014279.2	olfactomedin 1	10439	1216.76	2688.52	11916.9	1730.5	9.794	6.17076e-16
KIR2DL4	2900360	NM_002255.3	killer cell immunoglobulin-like receptor, two domains, long cytoplasmic tail, 4	3805	147.5	204.94	1443.27	173.48	9.785	2.1557e-14
FAM90A1	6040400	NM_018088.2	family with sequence similarity 90, member A1	55138	165.49	406.54	1617.35	175.95	9.773	2.59165e-14
FLJ20366	2690411	NM_017786.2	Golgi-localized protein	55638	730.42	1070.36	7119.26	852.17	9.747	5.97353e-14
LOC390999	2030201	XM_372760.2	PRAME family member 12	390999	140.93	494.01	1370.74	136.99	9.726	7.61626e-15
DHRS9	4490079	NM_005771.3	dehydrogenase/reductase (SDR family) member 9	10170	136.06	194.74	1315.9	200.94	9.672	2.56859e-14
LOC653192	5860746	XM_926437.1	similar to tripartite motif protein 17	653192	318.9	1027.92	3069.85	277.1	9.626	3.67184e-13
FTHL11	6180070	NR_002204.1	ferritin, heavy polypeptide-like 11	2503	1646.03	11480.1	15840.3	6908.72	9.623	7.77078e-15
LOC649946	6270605	NR_003040.1	ribosomal protein L23a pseudogene	649946	1051.32	8886.84	10058.3	1285.16	9.567	9.68317e-14
RET	6130646	NM_020630.3	ret proto-oncogene	5979	173.77	365.83	1658.45	183.56	9.544	8.00451e-16
PRAMEF7	4040543	NM_001012277.1	PRAME family member 7	441871	254.95	393.49	2416.23	211.12	9.477	1.56946e-11
LOC642114	1710139	XM_936256.1	hypothetical protein	120126	1726.82	5983	16321.2	1198.61	9.452	7.54898e-15
LOC220433	6200747	XM_930211.1	similar to 40S ribosomal protein S4, X isoform	220433	1159.94	10091.9	10858.1	2187	9.361	3.99437e-14
MUC1	520128	NM_002456.4	mucin 1, cell surface associated	4582	170.34	188.23	1586.66	148.84	9.315	2.25954e-14
LPL	5560674	NM_000237.1	lipoprotein lipase	4023	269.19	565.26	2499.24	280.53	9.284	9.90433e-14
RGS10	3830092	NM_002925.3	regulator of G-protein signaling 10	6001	964.69	2008.15	8948.9	1392.9	9.276	1.17076e-14
ID2	1660296	NM_002166.4	inhibitor of DNA binding 2, dominant negative helix-loop-helix protein	3398	292.49	1109.8	2673.55	426.46	9.141	7.01399e-16
HSPB8	6180259	NM_014365.2	heat shock 22kDa protein 8	26353	1987.96	4023.52	17814.5	4203.94	8.961	8.10957e-13
SAS10	5490102	NM_020368.1	UTP3, small subunit (SSU) processome component, homolog (S. cerevisiae)	57050	672.79	6179.27	6004.01	949.46	8.924	4.73893e-14
CA12	3830075	NM_001218.3	carbonic anhydrase XII	771	329.73	740.95	2923.2	413.25	8.865	1.83872e-13
FTHL2	4120039	NR_002200.1	ferritin, heavy polypeptide-like 2	2497	490.68	3217.47	4349.46	1601.06	8.864	1.0484e-13
D4S234E	2750475	NM_014392.2	DNA segment on chromosome 4 (unique) 234 expressed sequence	27065	644.73	939.87	5702.04	940.07	8.844	1.03285e-14
GCNT3	4610520	NM_004751.1	glucosaminyl (N-acetyl) transferase 3, mucin type	9245	124.12	120.5	1093.17	357.68	8.807	8.60459e-14
SLC38A6	4010452	NM_153811.1	solute carrier family 38, member 6	145389	423.07	1856.84	3670.44	895.29	8.676	6.2212e-14
PPP2CB	6840280	NM_004156.2	protein phosphatase 2 (formerly 2A), catalytic subunit, beta isoform	5516	208.67	1769.82	1807	257.45	8.66	4.61382e-14
LOC346950	3930707	XM_294473.2	ribosomal protein L37 pseudogene 6	346950	245.27	1760.17	2112.5	387.59	8.613	1.0106e-13
C3ORF28	5310736	NM_014367.3	chromosome 3 open reading frame 28	26355	482.43	4785.9	4113.67	622.19	8.527	3.67184e-13
EDG2	1050356	NM_001401.3	endothelial differentiation, lysophosphatidic acid G-protein-coupled receptor, 2	1902	581.09	673.46	4906.9	456.56	8.444	5.58452e-14
GPR114	7380273	NM_153837.1	G protein-coupled receptor 114	221188	296.69	270	2503.78	321.02	8.439	1.38416e-15
NCF2	70008	NM_000433.2	neutrophil cytosolic factor 2 (65kDa, chronic granulomatous disease, autosomal 2)	4688	343.62	1420.35	2896.25	508.2	8.429	2.05846e-13
FABP5	5260047	NM_001444.1	fatty acid binding protein 5 (psoriasis-associated)	2171	206.14	2790.59	1736.83	294.08	8.426	1.08543e-13
UQCRH	6960735	NM_006004.1	ubiquinol-cytochrome c reductase hinge protein	7388	533.19	3837.71	4460.52	694.38	8.366	1.39697e-12
MGC70863	3460541	NM_203477.1	similar to RPL23AP7 protein	284942	192.32	183.3	1601.25	189.39	8.326	2.38177e-15
BTG3	7210605	NM_006806.3	BTG family, member 3	10950	456.53	3044.95	3797.52	578.85	8.318	2.79643e-13
SLCO2B1	6580441	NM_007256.2	solute carrier organic anion transporter family, member 2B1	11309	130.97	145.26	1078.42	213.05	8.234	4.47747e-12
HS.568970	1470451	BC015849	Homo sapiens, clone IMAGE:4657243, mRNA	NA	119.06	121.67	973.64	136.99	8.178	2.80439e-14
CCNH	1980242	NM_001239.2	cyclin H	902	326.98	2261.45	2665.01	555.41	8.15	9.01931e-14
LOC389293	7160139	XM_371741.4	iron-sulfur cluster assembly 1 homolog (S. cerevisiae)-like	389293	373.35	2114.78	3032.42	458.32	8.122	1.57632e-13
LONRF2	6280379	NM_198461.1	LON peptidase N-terminal domain and ring finger 2	164832	283.03	313.72	2290.03	397.17	8.091	1.64065e-14
MBD3L2	1030561	NM_144614.2	methyl-CpG binding domain protein 3-like 2	125997	299.61	746.94	2401.13	258.84	8.014	4.81678e-14
KRT13	2230035	NM_002274.2	keratin 13	3860	111.97	163.04	894.4	128.94	7.988	8.43997e-14
AKAP1	4810494	NM_003488.2	A kinase (PRKA) anchor protein 1	8165	186.69	559.2	1488.42	202.6	7.973	1.12707e-14
TXNL1	940386	NM_004786.1	thioredoxin-like 1	9352	173.2	1388.72	1374.87	213.07	7.938	6.22935e-13
FRG1	2470519	NM_004477.2	FSHD region gene 1	2483	934.16	6017.66	7404.34	1787.28	7.926	2.98378e-13
LOC143506	630561	XM_089866.3	similar to Ssu72 RNA polymerase II CTD phosphatase homolog	143506	1491.16	7177.72	11801.8	1032.68	7.914	1.39697e-12
SUMO2	520133	NM_001005849.1	SMT3 suppressor of mif two 3 homolog 2 (S. cerevisiae)	6613	653.38	5023.28	5162.48	676.86	7.901	5.7747e-13
CAPN12	3710253	NM_144691.3	calpain 12	147968	150	156.64	1182.99	150.06	7.886	4.81678e-14
ATF1	7200575	NM_005171.2	activating transcription factor 1	466	194.56	987.13	1522.78	303.84	7.827	2.85137e-12
ZNF703	6380379	NM_025069.1	zinc finger protein 703	80139	137.24	618.95	1067.38	171.71	7.777	9.51889e-13
LOC441327	4830243	XM_496956.2	family with sequence similarity 90, member A9	441327	203.52	573.01	1577.74	237.91	7.752	8.08488e-15
LOC399937	6400241	XM_374917.2	similar to tripartite motif protein 39	399937	177.64	569.54	1376.89	174.85	7.751	2.61305e-13
LOC441315	6960390	XM_496947.2	family with sequence similarity 90, member A5	441315	302.61	619.97	2338.59	317.94	7.728	2.01772e-13
TUBA3D	3930132	NM_080386.1	tubulin, alpha 3d	113457	8270.49	9491.91	63218.2	4957.34	7.644	4.10975e-14
C14ORF149	1300719	NM_144581.1	chromosome 14 open reading frame 149	112849	985.46	3508.31	7501.05	2403.53	7.612	2.36013e-15
RN7SK	990176	NR_001445.1	RNA, 7SK, nuclear	125050	170.41	385.61	1284.51	364.06	7.538	2.53645e-10
TCEA3	4050491	NM_003196.1	transcription elongation factor A (SII), 3	6920	259.12	429.84	1952.32	301.73	7.534	1.0484e-13
FTCD	6280070	NM_006657.2	formiminotransferase cyclodeaminase	10841	202.66	173.67	1520.06	198.33	7.501	7.02284e-13
FCGBP	130609	NM_003890.1	Fc fragment of IgG binding protein	8857	362.94	274.14	2722.35	441.6	7.501	4.83609e-10
PDE4C	5570722	NM_000923.2	phosphodiesterase 4C, cAMP-specific (phosphodiesterase E1 dunce homolog, Drosophila)	5143	168.38	176.09	1257.43	179.08	7.468	1.57415e-14
CAPZA1	4610138	NM_006135.1	capping protein (actin filament) muscle Z-line, alpha 1	829	452.63	4185.59	3368.01	431.33	7.441	1.95674e-11
EIF1AX	3930296	NM_001412.3	eukaryotic translation initiation factor 1A, X-linked	1964	924.04	6410.44	6841.82	1278.87	7.404	4.81678e-14
LOC651390	5310725	XM_942401.1	PREDICTED: Homo sapiens similar to tripartite motif protein 39, transcript variant 1 (LOC651390), mRNA.	651390	143.44	387.23	1059.42	150.11	7.386	4.21684e-14
LOC649518	830484	XM_938599.1	similar to 40S ribosomal protein S26	441377	2079.88	15250.7	15269.6	2284.87	7.342	1.11409e-13
IL17RB	1070152	NM_172234.1	interleukin 17 receptor B	55540	1097.9	1155.55	8054.11	1086.89	7.336	4.28706e-14
HSPE1	110110	NM_002157.1	heat shock 10kDa protein 1 (chaperonin 10)	3336	1684.75	13976.1	12265.5	2483	7.28	2.59165e-14
LOC196120	5310220	XM_114987.3	similar to Ssu72 RNA polymerase II CTD phosphatase homolog	196120	530.22	2332.78	3840.94	428.71	7.244	2.43056e-12
PCID1	940398	NM_006360.3	eukaryotic translation initiation factor 3, subunit M	10480	1293.03	9645.15	9311.31	1932.72	7.201	1.08561e-11
LOC645968	1440121	XM_928934.1	PREDICTED: Homo sapiens similar to 40S ribosomal protein S3a (V-fos transformation effector protein) (LOC645968), mRNA.	645968	375.92	3005.18	2698.65	519.79	7.179	4.59461e-13
YY1	6760017	NM_003403.3	YY1 transcription factor	7528	734.77	5642.96	5273.6	767.27	7.177	8.77474e-13
BLVRB	6620521	NM_000713.1	biliverdin reductase B (flavin reductase (NADPH))	645	1152.5	4050.89	8267.54	2134.22	7.174	8.3275e-12
ATP8B3	6380102	NM_138813.2	ATPase, class I, type 8B, member 3	148229	172.27	190.98	1233.71	156.8	7.162	1.10181e-13
ILK	5720487	NM_001014794.1	integrin-linked kinase	3611	236.29	1235.5	1689.44	258.92	7.15	2.59165e-14
TUBA2	160348	NM_079836.1	tubulin, alpha 3c	7278	2486.77	1480.82	17724.5	1225.99	7.128	2.02986e-14
CEBPD	5490408	NM_005195.2	CCAAT/enhancer binding protein (C/EBP), delta	1052	1223.81	1578.97	8720.9	2748.17	7.126	1.03311e-14
RBM24	1740594	NM_153020.1	RNA binding motif protein 24	221662	111.74	351.54	795.2	111.05	7.117	7.09796e-12
SBDS	50170	NM_016038.2	Shwachman-Bodian-Diamond syndrome	51119	520.22	3455.11	3687.95	536.06	7.089	1.09936e-12
IFP38	5290482	NM_031943.1	eukaryotic translation initiation factor 3, subunit F pseudogene 2	83880	634	3693.5	4492.31	855.68	7.086	5.18342e-14
FTHL12	4730181	NR_002205.1	ferritin, heavy polypeptide-like 12	2504	2387.48	11032.6	16842.1	8233.54	7.054	1.07856e-13
GABARAPL2	20091	NM_007285.6	GABA(A) receptor-associated protein-like 2	11345	170.93	1192.84	1198.6	184.62	7.012	6.69106e-12
PRAMEF10	1240114	NM_001039361.1	PRAME family member 10	343071	127.02	178.72	886.92	110.62	6.982	2.96517e-13
TMEM173	3460008	NM_198282.1	transmembrane protein 173	340061	277.54	325.23	1937.63	370.47	6.981	7.01538e-13
LOC441314	7510193	XM_496946.2	family with sequence similarity 90, member A13	441314	222.11	422.87	1548.8	251.67	6.973	1.43449e-13
DDX17	1780709	NM_030881.2	DEAD (Asp-Glu-Ala-Asp) box polypeptide 17	10521	851.29	5021.5	5894.87	988.81	6.925	1.90972e-14
PAPSS1	1820528	NM_005443.4	3'-phosphoadenosine 5'-phosphosulfate synthase 1	9061	308.05	2067.26	2132.33	238.73	6.922	2.95093e-12
FLJ90805	5490598	NM_173633.1	transmembrane protein 145	284339	676.53	974.19	4674.73	643.41	6.91	2.5545e-14
LOC392982	3310300	XM_374648.1	hCG1651160	136157	195.17	682.31	1346.87	178.99	6.901	3.55038e-13
LSM5	6650133	NM_012322.1	LSM5 homolog, U6 small nuclear RNA associated (S. cerevisiae)	23658	474.15	3022.51	3268.63	453.68	6.894	5.83046e-11
C7ORF28B	50689	NM_198097.1	chromosome 7 open reading frame 28B	221960	206.01	1416.07	1418.48	203.46	6.885	4.16302e-14
ZFP36	2900348	NM_003407.1	zinc finger protein 36, C3H type, homolog (mouse)	7538	1987.51	2758.24	13638.4	4154.43	6.862	1.89007e-13
LOC643674	270692	XM_928643.1	PREDICTED: Homo sapiens similar to peptidase (prosome, macropain) 26S subunit, ATPase 1 (LOC643674), mRNA.	643674	641.33	2894.43	4396.85	716.1	6.856	9.14409e-11
LOC649682	2230167	XM_938755.1	similar to ribosomal protein L31	653773	2424.22	13724	16611.2	3402.42	6.852	2.03856e-13
USP8	6770634	NM_005154.2	ubiquitin specific peptidase 8	9101	225.46	1407.81	1542.36	266.14	6.841	3.60892e-13
LOC391766	3830474	XM_936303.1	similar to Transcription initiation factor TFIID subunit 11 (Transcription initiation factor TFIID 28 kDa subunit) (TAF(II)28) (TAFII-28) (TAFII28) (TFIID subunit p30-beta)	391766	201.57	1146.08	1377.69	211.3	6.835	2.81467e-12
WSB2	6550703	NM_018639.3	WD repeat and SOCS box-containing 2	55884	315.73	2816.26	2156.35	444.76	6.83	8.25666e-13
K6IRS2	2600369	NM_080747.1	keratin 72	140807	185.18	257.56	1261.63	209.25	6.813	1.73537e-13
C14ORF166B	6020722	NM_001081002.1	chromosome 14 open reading frame 166B	145497	125.88	188.72	855.56	142	6.797	1.0106e-13
FBXO30	5290307	NM_032145.4	F-box protein 30	84085	353.66	1935.98	2403.48	388.02	6.796	1.28076e-09
PTMA	460386	NM_002823.2	prothymosin, alpha (gene sequence 28)	5757	995.52	7533.65	6700.86	801.94	6.731	1.25429e-10
CILP	1440709	NM_003613.2	cartilage intermediate layer protein, nucleotide pyrophosphohydrolase	8483	270.82	231.21	1822.04	263.35	6.728	1.09455e-11
LOC641848	2640255	XM_935588.1	PREDICTED: Homo sapiens similar to ribosomal protein S3a (LOC641848), mRNA.	641848	509.24	3528.67	3414.83	494.5	6.706	1.28365e-12
C21ORF81	1430484	NM_153750.1	chromosome 21 open reading frame 81	114035	1270.8	2200.66	8493.53	1744.29	6.684	4.25668e-13
SLBP	4280603	NM_006527.2	stem-loop (histone) binding protein	7884	432.22	3263.39	2885.95	469.05	6.677	2.03856e-13
TRA1P2	4590551	XR_000203.3	PREDICTED: Homo sapiens tumor rejection antigen (gp96) 1 pseudogene 2 (TRA1P2), misc RNA.	343477	372.24	2161.54	2482.57	441.4	6.669	7.05244e-12
RFPL4B	7160739	NM_001013734.1	ret finger protein-like 4B	442247	228.51	755.48	1522.9	188.09	6.664	8.3275e-12
F13A1	2230241	NM_000129.2	coagulation factor XIII, A1 polypeptide	2162	134.7	197.93	893.8	135.86	6.636	5.89555e-14
RPS28	650349	NM_001031.4	ribosomal protein S28	6234	3950.19	18251.7	26042.8	4340.54	6.593	1.15036e-11
CDH26	4590541	NM_021810.3	cadherin-like 26	60437	154.55	143.25	1018.03	163.21	6.587	6.2212e-14
SLC25A42	620692	NM_178526.1	solute carrier family 25, member 42	284439	2719.98	2342.15	17907.3	2691.25	6.584	2.25954e-14
PANX2	4070300	NM_052839.2	pannexin 2	56666	928.53	1735.07	6113.67	3262.36	6.584	6.15291e-14
DC2	4610722	NM_021227.2	DC2 protein	58505	683.47	4434.75	4491.85	974.62	6.572	5.33385e-13
NS4ATP2	2320053	NM_024632.3	SAP30-like	79685	740.13	3090.76	4861.66	1311.07	6.569	5.51074e-14
XRN2	1940612	NM_012255.3	5'-3' exoribonuclease 2	22803	177.21	1367.8	1163.99	203.13	6.568	1.62988e-12
LRIG1	5090408	NM_015541.2	leucine-rich repeats and immunoglobulin-like domains 1	26018	551.13	1459.1	3618.73	713.52	6.566	5.04411e-13
LOC440041	6180577	XM_495874.2	PREDICTED: Homo sapiens similar to tripartite motif protein 39 (LOC440041), mRNA.	440041	147.3	475.67	962.09	146.37	6.532	1.39697e-12
PLCH2	650452	NM_014638.2	phospholipase C, eta 2	9651	251.35	294.03	1641.24	276.01	6.53	1.45282e-13
FAM72A	1090725	NM_207418.2	gastric cancer up-regulated-2	653573	277.28	1838.98	1809.97	353.93	6.528	4.17913e-12
EXT2	6760070	NM_207122.1	exostoses (multiple) 2	2132	2399.16	6105.11	15570.2	2468.78	6.49	1.0484e-13
RPL23	380575	NM_000978.2	ribosomal protein L23	9349	2043.82	11925.4	13244.7	2532.06	6.48	1.23447e-12
LCOR	7150554	NM_032440.1	ligand dependent nuclear receptor corepressor	84458	625.57	2527.32	4049.07	683.66	6.473	3.6528e-11
PPAP2C	6580754	NM_177526.1	phosphatidic acid phosphatase type 2C	8612	381.58	1102.94	2465.55	483.47	6.461	1.76523e-13
LOC649154	2230561	XM_938223.1	interferon induced transmembrane protein pseudogene	144383	381.96	566.33	2451.7	820.56	6.419	1.58547e-12
KCNF1	4610161	NM_002236.4	potassium voltage-gated channel, subfamily F, member 1	3754	296.29	272.17	1898.35	258.23	6.407	1.09866e-12
SPTA1	4060075	NM_003126.1	spectrin, alpha, erythrocytic 1 (elliptocytosis 2)	6708	182.14	223.76	1160.43	608.94	6.371	5.98367e-13
HAVCR2	5220093	NM_032782.3	hepatitis A virus cellular receptor 2	84868	623.75	507.94	3964.84	940.39	6.356	1.20559e-13
FGR	360619	NM_005248.1	Gardner-Rasheed feline sarcoma viral (v-fgr) oncogene homolog	2268	173.98	151.75	1105.86	179.05	6.356	3.84443e-13
LOC649415	5220673	XM_938493.1	PREDICTED: Homo sapiens similar to double homeobox 4c (LOC649415), mRNA.	649415	166.24	198.15	1052.13	236.96	6.329	3.27772e-12
SACM1L	2600204	NM_014016.2	SAC1 suppressor of actin mutations 1-like (yeast)	22908	501.96	2669.14	3175.74	623.57	6.327	4.19078e-11
FLJ11712	620450	NM_024570.1	ribonuclease H2, subunit B	79621	216.06	1646	1363.5	222.58	6.311	7.98504e-12
LOC641849	3850278	XM_935589.1	PREDICTED: Homo sapiens similar to 40S ribosomal protein S3a (V-fos transformation effector protein) (LOC641849), mRNA.	641849	224.9	1514.74	1410.13	331.45	6.27	2.59942e-13
LOC654189	3850008	XM_942687.1	PREDICTED: Homo sapiens similar to heterogeneous nuclear ribonucleoprotein A3, transcript variant 1 (LOC654189), mRNA.	654189	377.66	2539.5	2366.46	368.05	6.266	2.38811e-12
LOC387934	830682	XM_937508.1	fatty acid binding protein 5-like 1	387934	288.52	2913.85	1800.65	344.76	6.241	4.47987e-12
HIGD1A	7550341	NM_014056.1	HIG1 domain family, member 1A	25994	2332.62	11791.7	14543.8	2654.75	6.235	7.63768e-12
SPAG1	2680553	NM_003114.3	sperm associated antigen 1	6674	412.73	1735.49	2569.29	444.99	6.225	3.21227e-12
TATDN1	1110167	NM_032026.1	TatD DNase domain containing 1	83940	540.74	3826.33	3363.01	861.86	6.219	1.29921e-12
LOC389787	160047	XM_497072.2	PREDICTED: Homo sapiens similar to Translationally-controlled tumor protein (TCTP) (p23) (Histamine-releasing factor) (HRF) (Fortilin) (LOC389787), mRNA.	389787	3217.61	19430.4	19969	4361.25	6.206	5.6714e-13
RTN4	780402	NM_020532.4	reticulon 4	57142	1294.93	8254.83	8023.37	1706.88	6.196	9.13488e-14
LOC647436	2000367	XM_937113.1	similar to ribosomal protein L5	647436	327.8	1606.51	2030.19	373.6	6.193	1.08682e-10
FKBP3	6450523	NM_002013.2	FK506 binding protein 3, 25kDa	2287	1461.75	10538.8	9009.92	2441.99	6.164	7.79651e-13
LOC646786	4290082	XM_929738.1	PREDICTED: Homo sapiens similar to Afadin (AF-6 protein) (LOC646786), mRNA.	646786	1983.53	7506.19	12225.3	2665.14	6.163	1.8817e-12
MBNL2	2450546	NM_144778.2	muscleblind-like 2 (Drosophila)	10150	336.9	1458.26	2066.78	337.83	6.135	5.99775e-12
ACTR3	6940176	NM_005721.3	ARP3 actin-related protein 3 homolog (yeast)	10096	1144.77	7841.84	7022.37	1177.25	6.134	1.47407e-12
LOC643997	2510022	XM_292963.5	similar to peptidylprolyl isomerase A isoform 1	643997	853.87	4888.31	5221.47	1139.01	6.115	6.47115e-12
DHRS2	4890671	NM_182908.3	dehydrogenase/reductase (SDR family) member 2	10202	1770.65	11248.5	10824.6	2114.74	6.113	5.33385e-13
RPL9	6420730	NM_001024921.2	ribosomal protein L9	6133	2279.65	13870.5	13933.4	2635.87	6.112	1.76897e-11
LOC651477	290551	XM_940638.1	arginine-fifty homeobox-like pseudogene	342900	146.31	400.26	892.78	143.92	6.102	3.82471e-12
LOC653115	4890008	XM_926415.1	PREDICTED: Homo sapiens similar to heterogeneous nuclear ribonucleoprotein A3, transcript variant 1 (LOC653115), mRNA.	653115	201.8	1270.09	1224.2	198.17	6.066	2.81633e-12
CXXC5	1010048	NM_016463.5	CXXC finger 5	51523	677.34	840.78	4108.26	767.2	6.065	2.19666e-14
LOC645317	5270086	XM_930463.1	PREDICTED: Homo sapiens similar to Coiled-coil-helix-coiled-coil-helix domain containing protein 2 (HCV NS2 trans-regulated protein) (NS2TP), transcript variant 1 (LOC645317), mRNA.	645317	643.74	2945.99	3894.3	1008.59	6.05	6.70766e-12
NACAP1	3830136	NR_002182.1	nascent-polypeptide-associated complex alpha polypeptide pseudogene 1	83955	170.16	1309.36	1025.39	221.26	6.026	2.01683e-10
CCBP2	460504	NM_001296.3	chemokine binding protein 2	1238	227.95	270.36	1360.28	245.42	5.968	2.53394e-14
FBXO38	2710653	NM_030793.3	F-box protein 38	81545	181.93	790.7	1085.63	166.95	5.967	4.99423e-11
PRAMEF2	3290154	NM_023014.1	PRAME family member 2	65122	185.95	414.48	1109.01	194.63	5.964	2.79155e-10
FLJ31196	6040451	NM_152908.2	solute carrier family 47, member 2	146802	105.5	126.64	628.75	121.02	5.96	3.6738e-12
CA12	150474	NM_001218.3	carbonic anhydrase XII	771	4052.4	5279.58	24148.9	4995.56	5.959	1.06953e-12
PERP	4040754	NM_022121.2	PERP, TP53 apoptosis effector	64065	185.63	585.77	1105.04	170.45	5.953	1.3182e-12
TMEM154	1110300	NM_152680.1	transmembrane protein 154	201799	686.54	3493.85	4079.15	1396.6	5.942	2.20356e-12
MGC42630	2190133	NM_175923.3	family with sequence similarity 27, member E3	286301	587.56	1893.34	3475.91	611.83	5.916	4.47987e-12
PPCS	2570725	NM_001077447.1	phosphopantothenoylcysteine synthetase	79717	756.01	3678.18	4468.83	924.39	5.911	4.68389e-14
CDH26	150184	NM_021810.3	cadherin-like 26	60437	152.53	153.33	901.34	161.96	5.909	2.89694e-13
SERINC2	3390484	NM_178865.3	serine incorporator 2	347735	564.73	846.02	3335.07	669.7	5.906	3.48082e-14
LOC440015	6420064	XM_495856.2	PREDICTED: Homo sapiens similar to double homeobox, 4 (LOC440015), mRNA.	440015	195.87	222.41	1156.66	255.79	5.905	7.30824e-12
LOC649426	6520161	XM_941575.1	PREDICTED: Homo sapiens similar to peptidase (prosome, macropain) 26S subunit, ATPase 1 (LOC649426), mRNA.	649426	436.49	1827.48	2576.85	330.36	5.904	1.00126e-11
TGFA	6660435	NM_003236.1	transforming growth factor, alpha	7039	271.87	379.64	1605.12	330.45	5.904	5.68628e-11
G3BP1	5720300	NM_005754.2	GTPase activating protein (SH3 domain) binding protein 1	10146	817.36	7525.76	4818.95	732.95	5.896	1.45801e-11
C12ORF39	1820671	NM_030572.1	chromosome 12 open reading frame 39	80763	407.83	418.88	2402.99	708.62	5.892	1.48306e-13
TRIM64	2070068	XM_061890.10	tripartite motif-containing 64	120146	187.16	470.8	1099.28	188.85	5.873	2.05115e-12
LOC649679	6550274	XM_945045.1	PREDICTED: Homo sapiens similar to Tubulin beta-4q chain, transcript variant 2 (LOC649679), mRNA.	649679	232.49	1452.02	1364.87	218.82	5.871	2.53394e-14
AKR1B10	5310646	NM_020299.3	aldo-keto reductase family 1, member B10 (aldose reductase)	57016	382.19	400.35	2229.65	1910.47	5.834	4.0917e-13
CYP51A1	6200068	NM_000786.2	cytochrome P450, family 51, subfamily A, polypeptide 1	1595	453.77	2842.28	2645.21	444.85	5.829	2.2746e-11
HS.259679	1030274	AW956608	EST368678 MAGE resequences, MAGD Homo sapiens cDNA, mRNA sequence	NA	299.37	841.65	1742.16	471.37	5.819	1.92792e-13
LOC652068	1940446	XM_941391.1	PREDICTED: Homo sapiens similar to Ig heavy chain V-II region ARH-77 precursor (LOC652068), mRNA.	652068	173.58	170.75	1009.2	166	5.814	1.53807e-13
CDH23	6510274	NM_022124.2	cadherin-like 23	64072	195.01	203.29	1128.74	228.81	5.788	5.65908e-12
TAF9	990474	NM_016283.4	TAF9 RNA polymerase II, TATA box binding protein (TBP)-associated factor, 32kDa	6880	258.78	1316.13	1495.55	320.51	5.779	9.63717e-10
C21ORF57	1110349	NM_058181.1	chromosome 21 open reading frame 57	54059	708.92	1069.83	4091.79	841.65	5.772	1.5752e-12
LOC647523	5820202	XM_937322.1	PREDICTED: Homo sapiens similar to chaperonin containing TCP1, subunit 8 (theta) (LOC647523), mRNA.	647523	588.02	4333.45	3392.14	724.28	5.769	1.03608e-13
OPRL1	1440754	NM_000913.3	opiate receptor-like 1	4987	299.8	341.82	1724.43	268.59	5.752	3.6738e-12
FTHL3	6450139	NR_002201.1	ferritin, heavy polypeptide-like 3	2498	868.87	3466.68	4993.7	2210.87	5.747	1.34025e-11
HDAC4	5900468	NM_006037.2	histone deacetylase 4	9759	121.21	240.28	694.52	130.37	5.73	1.52724e-10
GLRX2	6980274	NM_016066.3	glutaredoxin 2	51022	194.91	688.74	1114.03	345.03	5.716	1.57826e-10
LOC645138	1500538	XM_928168.1	PREDICTED: Homo sapiens similar to ribosomal protein S11 (LOC645138), mRNA.	645138	2787.29	14608.3	15920.1	3724.9	5.712	2.59154e-12
LOC643949	4290349	XM_927207.1	PREDICTED: Homo sapiens similar to 60S acidic ribosomal protein P2 (LOC643949), mRNA.	643949	606.04	3201.79	3452.58	899.89	5.697	1.32499e-11
HECA	610367	NM_016217.2	headcase homolog (Drosophila)	51696	212.72	978.87	1201.12	243.99	5.646	1.82663e-12
COPS2	4890195	NM_004236.1	COP9 constitutive photomorphogenic homolog subunit 2 (Arabidopsis)	9318	168.44	1015.11	950.9	174.16	5.645	1.5353e-10
RPN2	3370112	NM_002951.2	ribophorin II	6185	1212.7	5754.71	6844.11	1811.89	5.644	1.42335e-11
LRG1	6660162	NM_052972.2	leucine-rich alpha-2-glycoprotein 1	116844	159.91	168.97	902.15	181.09	5.641	2.09271e-12
CLTC	4730458	NM_004859.2	clathrin, heavy chain (Hc)	1213	252.17	2063.74	1418.98	369.57	5.627	9.18137e-12
NUDT15	3450370	NM_018283.1	nudix (nucleoside diphosphate linked moiety X)-type motif 15	55270	270.28	1542.33	1518.57	304.76	5.618	7.55607e-13
LOC283050	4570100	XM_944265.1	hypothetical protein LOC283050	283050	174.76	195.93	980.82	262.22	5.612	5.07328e-13
LOC644689	2760097	XM_927788.1	PREDICTED: Homo sapiens similar to N-acetylated-alpha-linked acidic dipeptidase II (NAALADase II) (LOC644689), mRNA.	644689	222.79	279.31	1247.18	223.48	5.598	3.99606e-12
CROP	5900129	NM_006107.2	cisplatin resistance-associated overexpressed protein	51747	1032.25	5244.59	5775.72	743.01	5.595	7.24837e-10
TAF9	7040537	NM_016283.4	TAF9 RNA polymerase II, TATA box binding protein (TBP)-associated factor, 32kDa	6880	233.57	1249.48	1305.19	290.28	5.588	4.47747e-12
TCP1	990315	NM_030752.2	t-complex 1	6950	1485.09	10262.9	8295.92	2479.85	5.586	9.69286e-13
GPBP1	1090692	NM_022913.1	GC-rich promoter binding protein 1	65056	238.85	1286.31	1333.79	307.48	5.584	3.17587e-11
LOC285444	6450735	XM_497256.2	PREDICTED: Homo sapiens similar to CG8443-PA (LOC285444), mRNA.	285444	256.37	295.77	1426.68	289.01	5.565	2.28702e-13
NAT13	6620368	NM_025146.1	N-acetyltransferase 13	80218	223.2	1349.14	1242.09	288.59	5.565	4.51034e-12
FAM98A	2100161	NM_015475.3	family with sequence similarity 98, member A	25940	1311.48	8818.45	7283.08	1952.85	5.553	1.74319e-12
GCGR	6100095	NM_000160.1	glucagon receptor	2642	184.71	182.3	1024.81	173.95	5.548	3.97427e-12
ALPP	2600133	NM_001632.2	alkaline phosphatase, placental (Regan isozyme)	250	4368.49	11605.7	24208.7	6539.38	5.542	4.51569e-10
GALNT1	4920201	NM_020474.2	UDP-N-acetyl-alpha-D-galactosamine:polypeptide N-acetylgalactosaminyltransferase 1 (GalNAc-T1)	2589	562.14	1748.12	3106.44	620.33	5.526	8.25057e-12
KPNA2	6250609	NM_002266.2	karyopherin alpha 2 (RAG cohort 1, importin alpha 1)	3838	525.27	3252.26	2894.5	356.5	5.511	1.21571e-10
SLC6A4	5820176	NM_001045.2	solute carrier family 6 (neurotransmitter transporter, serotonin), member 4	6532	153.1	158.8	842.03	146.9	5.5	8.10957e-13
ZNF23	4260221	NM_145911.1	zinc finger protein 23 (KOX 16)	7571	140.41	445.96	771.36	159.04	5.494	1.41756e-12
MINPP1	6370639	NM_004897.2	multiple inositol polyphosphate histidine phosphatase, 1	9562	256.6	1195.36	1407.58	356.26	5.486	2.10139e-13
FTHL11	460164	NR_002204.1	ferritin, heavy polypeptide-like 11	2503	597.56	2465.8	3274.98	1450.28	5.481	3.32407e-13
LOC347376	3940364	XM_937928.1	H3 histone, family 3A	347376	316.59	2391.9	1733.91	352.92	5.477	1.39597e-13
LOC653879	5560195	XM_936226.1	similar to Complement C3 precursor	653879	151.4	232.86	827.82	147.39	5.468	1.00073e-11
FAM49B	2630703	NM_016623.3	family with sequence similarity 49, member B	51571	427.72	2445.42	2335.03	370.89	5.459	5.08653e-11
LOC643007	7650220	XM_927198.1	similar to large subunit ribosomal protein L36a	643007	564.38	2372.73	3080.15	468.16	5.458	6.38292e-09
TMPRSS3	6980470	NM_032405.1	transmembrane protease, serine 3	64699	345.83	579.42	1883.56	304.07	5.446	4.66383e-13
C1GALT1	580066	NM_020156.1	core 1 synthase, glycoprotein-N-acetylgalactosamine 3-beta-galactosyltransferase, 1	56913	359.74	2308.98	1955.07	444.29	5.435	2.4376e-13
RBM34	5390092	NM_015014.1	RNA binding motif protein 34	23029	509.21	2782.08	2746.19	926.86	5.393	1.67972e-12
DKFZP451A211	4060091	NM_001003399.1	DKFZp451A211 protein	400169	247.3	238.32	1332.04	730.12	5.386	1.00002e-08
PABPC1	3060040	NM_002568.3	poly(A) binding protein, cytoplasmic 1	26986	2033.26	9448.52	10945.2	2576.61	5.383	2.57819e-10
CACNB4	2260446	NM_001005747.1	calcium channel, voltage-dependent, beta 4 subunit	785	317.06	473.84	1705.78	447.98	5.38	3.67034e-13
SCNN1A	7040487	NM_001038.4	sodium channel, nonvoltage-gated 1 alpha	6337	207.32	439.76	1114	224.89	5.373	4.73873e-13
SYAP1	6580678	NM_032796.2	synapse associated protein 1, SAP47 homolog (Drosophila)	94056	280.45	1590.52	1503.56	397.79	5.361	8.55134e-13
RPLP1	2690561	NM_001003.2	ribosomal protein, large, P1	6176	3482	15394.3	18590.8	2629.88	5.339	3.00808e-08
UFM1	4540356	NM_016617.1	ubiquitin-fold modifier 1	51569	217.86	910.21	1161.35	188.53	5.331	2.16858e-09
ARMCX1	840561	NM_016608.1	armadillo repeat containing, X-linked 1	51309	325.78	1647.77	1734.67	277.46	5.325	1.93624e-10
ADAMTSL5	3460356	NM_213604.1	ADAMTS-like 5	339366	374.71	479.54	1994.04	393.75	5.322	1.54541e-12
PNPLA8	450458	NM_015723.2	patatin-like phospholipase domain containing 8	50640	401.15	1221.55	2126.4	618.52	5.301	9.20987e-13
C15ORF29	6180544	NM_024713.1	chromosome 15 open reading frame 29	79768	144.51	442.88	763.11	168.58	5.281	1.39659e-11
RECQL	6270674	NM_032941.1	RecQ protein-like (DNA helicase Q1-like)	5965	285.02	1516.76	1497.44	317.01	5.254	1.26752e-12
SFRS11	990543	NM_004768.2	splicing factor, arginine/serine-rich 11	9295	223.15	1339.17	1171.46	215.04	5.25	1.43454e-10
FLJ12716	4050474	NM_199053.1	chromosome 4 open reading frame 41	60684	253.46	1403.12	1323.52	355.04	5.222	8.04824e-12
PLAGL1	1190521	NM_001080952.1	pleiomorphic adenoma gene-like 1	5325	144.54	492.31	751.86	132.42	5.202	3.47447e-11
NFIL3	5420564	NM_005384.2	nuclear factor, interleukin 3 regulated	4783	602.96	1734.31	3132.88	1107.04	5.196	3.17091e-10
LOC653974	5050541	XM_944100.1	PREDICTED: Homo sapiens similar to ribosomal protein L15, transcript variant 3 (LOC653974), mRNA.	653974	4508.23	18885.2	23383.6	4070.93	5.187	4.71485e-12
CLK1	520382	NM_001024646.1	CDC-like kinase 1	1195	288.04	1175.89	1493.52	280.29	5.185	1.55189e-09
HS.565887	2070491	BM458889	AGENCOURT_6414453 NIH_MGC_72 Homo sapiens cDNA clone IMAGE:5557164 5, mRNA sequence	NA	286.69	872.88	1484.19	515.58	5.177	3.50671e-13
CILP	6400427	NM_003613.2	cartilage intermediate layer protein, nucleotide pyrophosphohydrolase	8483	134.89	124.32	697.68	135.69	5.172	4.08148e-11
AK1	5130162	NM_000476.1	adenylate kinase 1	203	1000.18	2985.34	5163.05	1250.66	5.162	6.41575e-12
ZWILCH	4850221	NM_017975.2	Zwilch, kinetochore associated, homolog (Drosophila)	55055	182.23	931.93	940.56	212.08	5.161	1.68486e-11
PDZK1	6020202	NM_002614.3	PDZ domain containing 1	5174	193.75	326.62	999.31	167.24	5.158	2.47072e-13
SPAST	460333	NM_199436.1	spastin	6683	181.03	1027.52	932.54	162.84	5.151	9.86145e-11
SLC16A3	110719	NM_004207.2	solute carrier family 16, member 3 (monocarboxylic acid transporter 4)	9123	345.62	546.64	1775.94	551.49	5.138	2.20385e-11
TUBB4Q	1990327	NM_020040.3	tubulin, beta polypeptide 4, member Q	56604	321.35	1695.7	1647.51	394.51	5.127	5.33385e-13
LOC388621	730379	XM_371243.4	similar to ribosomal protein L21	388621	4649.49	20620.1	23838.6	4020.46	5.127	8.67712e-10
MTF2	2760255	NM_007358.1	metal response element binding transcription factor 2	22823	423.55	2257.6	2168.09	522.25	5.119	1.0433e-11
OGFRL1	6840347	NM_024576.3	opioid growth factor receptor-like 1	79627	540.78	1186.67	2761.87	800.8	5.107	2.03856e-13
GNA13	6650161	NM_006572.3	guanine nucleotide binding protein (G protein), alpha 13	10672	567.43	2843.76	2894.49	490.74	5.101	8.87438e-09
LOC646836	5360592	XM_929793.1	similar to CDC42-binding protein kinase beta	646836	256.84	367.43	1308.27	251.1	5.094	1.60641e-13
LOC644250	7160692	XM_929199.1	PREDICTED: Homo sapiens hypothetical protein LOC644250 (LOC644250), mRNA.	644250	764.35	4414.97	3888.94	1466.42	5.088	1.54521e-09
PTPLAD2	2900328	NM_001010915.1	protein tyrosine phosphatase-like A domain containing 2	401494	820.27	4345.08	4167.3	1399.45	5.08	2.72726e-10
LOC401470	620019	XM_376787.3	ribosomal protein S26 pseudogene 10	401470	240.92	1110.56	1222.95	328.5	5.076	3.5941e-11
NXT2	5270307	NM_018698.3	nuclear transport factor 2-like export factor 2	55916	235.92	1045.7	1193.09	262.14	5.057	5.57951e-11
C8ORF52	6660286	NM_017864.2	integrator complex subunit 8	55656	267.88	1953.33	1348.62	449.97	5.034	2.8772e-11
IL13RA2	5420386	NM_000640.2	interleukin 13 receptor, alpha 2	3598	1156.36	2228.17	5819.39	1523.53	5.033	3.3851e-13
TGM2	1580435	NM_004613.2	transglutaminase 2 (C polypeptide, protein-glutamine-gamma-glutamyltransferase)	7052	535.77	1231.52	2693.11	454.94	5.027	1.93785e-13
NLRP8	6770326	NM_176811.2	NLR family, pyrin domain containing 8	126205	3373.34	15545.3	16956.6	6996.72	5.027	1.92506e-09
MGC23909	3850224	NM_174909.1	transmembrane protein 167	153339	439.36	2119.23	2207.84	416.31	5.025	8.36649e-11
PNPLA8	7610026	NM_015723.2	patatin-like phospholipase domain containing 8	50640	175.5	546.07	881.73	179.81	5.024	6.55881e-11
NUDCD2	670195	NM_145266.4	NudC domain containing 2	134492	232.07	1337.2	1165.48	230.51	5.022	2.18326e-11
DHRS9	7160468	NM_005771.3	dehydrogenase/reductase (SDR family) member 9	10170	108.88	133.96	546.76	126.83	5.021	5.11804e-13
LOC653658	4610681	XM_928705.1	PREDICTED: Homo sapiens similar to ribosomal protein S23 (LOC653658), mRNA.	653658	4483.6	20437.3	22444	6725.3	5.006	2.75454e-12
SUMO1P3	4050358	NR_002190.1	SUMO1 pseudogene 3	474338	1536.87	8825.42	7691.71	1842.59	5.005	2.84947e-13
CIAS1	3420154	NM_004895.3	NLR family, pyrin domain containing 3	114548	149.36	196.99	747.46	166.99	5.004	2.43148e-11
SAMD8	1010181	NM_144660.1	sterile alpha motif domain containing 8	142891	359.42	1267.01	1796.41	519.49	4.998	1.95204e-10
DBI	2480338	NM_020548.4	diazepam binding inhibitor (GABA receptor modulator, acyl-Coenzyme A binding protein)	1622	1978.75	10424.1	9887.37	2525.27	4.997	2.57454e-12
CAPN12	6400022	NM_144691.3	calpain 12	147968	145.41	157.14	725.52	133.18	4.989	6.7223e-13
RBBP6	4180356	NM_032626.5	retinoblastoma binding protein 6	5930	218.77	909.38	1089.21	190.8	4.979	1.12052e-13
PIR	2120037	NM_001018109.1	pirin (iron-binding nuclear protein)	8544	1035.62	2138.95	5146.1	3027.52	4.969	2.03856e-13
C13ORF7	6980286	NM_024546.2	chromosome 13 open reading frame 7	79596	412.26	1951.29	2047.08	391.67	4.965	2.1742e-10
LOC653709	3830021	XM_929105.1	PREDICTED: Homo sapiens similar to CG13926-PA (LOC653709), mRNA.	653709	189.1	741.14	936.22	207.79	4.951	5.66462e-11
MYH7	1440181	NM_000257.1	myosin, heavy chain 7, cardiac muscle, beta	4625	155.65	217.08	770.01	166.88	4.947	8.94186e-12
RSHL2	2650678	NM_031924.3	radial spoke head 3 homolog (Chlamydomonas)	83861	1228.98	1915.07	6066.14	1961.79	4.936	3.35032e-14
C7ORF28A	3130477	NM_015622.5	chromosome 7 open reading frame 28A	51622	1171.22	6059.6	5777.16	1050.73	4.933	8.34007e-12
ANXA2P1	270609	NR_001562.1	annexin A2 pseudogene 1	303	1140.83	9656.54	5618.06	1318.44	4.925	9.69286e-13
MAP7D2	3390088	NM_152780.2	MAP7 domain containing 2	256714	137.62	170.51	675.57	138.24	4.909	7.49063e-13
C6ORF173	670703	NM_001012507.1	chromosome 6 open reading frame 173	387103	1987.47	8449.18	9743.08	2266.8	4.902	3.30336e-12
GOLGB1	3130768	NM_004487.1	golgin B1, golgi integral membrane protein	2804	712.36	2584.75	3491.27	1474.84	4.901	1.54201e-11
ANXA10	1050242	NM_007193.3	annexin A10	11199	572.23	1011.72	2802.22	2003.67	4.897	8.1047e-14
JOSD3	3870433	NM_024116.2	Josephin domain containing 3	79101	149.68	602.06	730.56	155.92	4.881	4.78481e-11
CDKN1B	1030348	NM_004064.2	cyclin-dependent kinase inhibitor 1B (p27, Kip1)	1027	1514.86	8135.54	7367.59	1049.2	4.864	3.87232e-11
DNM1L	3890632	NM_005690.2	dynamin 1-like	10059	854.2	4726.32	4145.1	1430.62	4.853	8.49725e-13
LOC497661	2940201	NM_001035005.2	chromosome 18 open reading frame 32	497661	110.42	500.99	535.03	137.46	4.846	1.12927e-10
GCH1	240053	NM_001024024.1	GTP cyclohydrolase 1 (dopa-responsive dystonia)	2643	451.4	646.38	2180.65	523.93	4.831	1.09567e-11
MLF1	5870133	NM_022443.2	myeloid leukemia factor 1	4291	189.95	1011.81	917.38	226.56	4.83	1.88641e-11
ATP4A	5270040	NM_000704.2	ATPase, H+/K+ exchanging, alpha polypeptide	495	134.99	185.82	652.08	133.11	4.83	2.26356e-11
FAM49B	7160079	NM_016623.3	family with sequence similarity 49, member B	51571	409.88	2267.35	1978.07	526.76	4.826	1.06339e-10
TUSC3	2480400	NM_006765.2	tumor suppressor candidate 3	7991	161.49	637.59	776.62	148.53	4.809	1.95674e-11
PSMC6	4780538	NM_002806.2	proteasome (prosome, macropain) 26S subunit, ATPase, 6	5706	153	749.25	734	169.88	4.798	5.24898e-11
NUF2	2000458	NM_031423.3	NUF2, NDC80 kinetochore complex component, homolog (S. cerevisiae)	83540	321.63	1606.01	1541.94	394.66	4.794	2.17084e-13
HSPA1A	6380717	NM_005345.4	heat shock 70kDa protein 1A	3303	3484.01	16955.8	16695	3374.12	4.792	8.84971e-11
PTHR1	6330593	NM_000316.2	parathyroid hormone receptor 1	5745	231.8	259.9	1109.72	256.53	4.787	2.39778e-11
C13ORF16	3390041	NM_152324.1	chromosome 13 open reading frame 16	121793	292.65	312.3	1398.87	508.44	4.78	3.19862e-11
NUDCD2	610376	NM_145266.4	NudC domain containing 2	134492	563.26	3060.77	2690.79	711.75	4.777	5.26514e-13
ENPP2	840678	NM_006209.2	ectonucleotide pyrophosphatase/phosphodiesterase 2 (autotaxin)	5168	368.12	471.99	1758.39	573.69	4.777	3.45918e-11
C12ORF23	3290379	NM_152261.1	chromosome 12 open reading frame 23	90488	313.43	1703.39	1495.52	411.72	4.771	8.65795e-12
MANEAL	4880008	NM_001031740.1	mannosidase, endo-alpha-like	149175	168.63	171.34	803.56	141.03	4.765	8.21238e-09
ATF4	7610187	NM_182810.1	activating transcription factor 4 (tax-responsive enhancer element B67)	468	990.63	2398.57	4714.42	1295.72	4.759	6.20477e-11
LOC653489	5870048	XM_934113.1	RANBP2-like and GRIP domain containing 3	653489	2157.25	8802.95	10263.3	3690.41	4.758	4.85596e-10
AIM2	1260270	NM_004833.1	absent in melanoma 2	9447	134.33	152.06	638.26	164.21	4.752	1.79406e-11
RFPL3	2760446	NM_006604.1	ret finger protein-like 3	10738	169.2	291.11	802.4	184.71	4.742	1.21986e-11
BNIP3L	620047	NM_004331.2	BCL2/adenovirus E1B 19kDa interacting protein 3-like	665	153.55	1028.86	727.6	160.06	4.739	1.52842e-10
LOC645466	1010458	XM_930477.1	PREDICTED: Homo sapiens hypothetical protein LOC645466 (LOC645466), mRNA.	645466	242.61	863.66	1149.14	327.26	4.737	1.00126e-11
ACOX2	1010114	NM_003500.2	acyl-Coenzyme A oxidase 2, branched chain	8309	558.29	653.85	2627.33	912.87	4.706	1.46333e-12
MTDH	3850154	NM_178812.2	metadherin	92140	949.83	3671.85	4464.05	1286.44	4.7	1.40879e-11
TSC22D1	380689	NM_183422.1	TSC22 domain family, member 1	8848	265.34	1685.24	1245.29	216	4.693	5.61929e-11
ENPP2	2490152	NM_001040092.1	ectonucleotide pyrophosphatase/phosphodiesterase 2 (autotaxin)	5168	225.46	322.92	1057.83	364.23	4.692	3.1132e-12
UBE1L2	2070019	NM_018227.3	ubiquitin-like modifier activating enzyme 6	55236	931.36	3611.52	4370.1	1086.86	4.692	3.27234e-10
OSGIN1	4010086	NM_013370.3	oxidative stress induced growth inhibitor 1	29948	2613.17	2663.18	12226.9	11254.7	4.679	3.30256e-09
LOC648638	6650360	XM_937706.1	PREDICTED: Homo sapiens similar to Peptidyl-prolyl cis-trans isomerase NIMA-interacting 4 (Rotamase Pin4) (PPIase Pin4) (Parvulin 14) (Par14) (Peptidyl-prolyl cis/trans isomerase EPVH) (hPar14) (LOC648638), mRNA.	648638	505.58	1584.53	2363.22	691.3	4.674	6.49431e-12
MAD1L1	2630370	NM_001013836.1	MAD1 mitotic arrest deficient-like 1 (yeast)	8379	1861.82	1372.87	8697.27	1557.3	4.671	9.69286e-13
HOXA10	770291	NM_153715.1	homeobox A10	3206	650.34	3171.83	3036.23	1022.27	4.669	1.1952e-13
KNTC2	1050470	NM_006101.1	NDC80 homolog, kinetochore complex component (S. cerevisiae)	10403	1031.83	4861.91	4817.32	1239.39	4.669	2.1835e-12
YIPF5	380703	NM_030799.6	Yip1 domain family, member 5	81555	264.58	1373.06	1235.38	344.52	4.669	5.50769e-10
LOC645001	2260025	XM_928068.1	PREDICTED: Homo sapiens similar to Heterogeneous nuclear ribonucleoprotein A1 (Helix-destabilizing protein) (Single-strand binding protein) (hnRNP core protein A1) (HDP-1) (Topoisomerase-inhibitor suppressed) (LOC645001), mRNA.	645001	284.22	2152.22	1322.51	268.84	4.653	8.87849e-10
MMP12	4760626	NM_002426.2	matrix metallopeptidase 12 (macrophage elastase)	4321	128.44	227.93	597.2	153.84	4.65	5.77395e-12
PPP1R12A	4010400	NM_002480.1	protein phosphatase 1, regulatory (inhibitor) subunit 12A	4659	316.54	950.53	1471.84	313.66	4.65	3.98204e-11
BRWD3	4050653	NM_153252.2	bromodomain and WD repeat domain containing 3	254065	171.05	726.45	795.15	236.85	4.649	2.76638e-10
LGALS8	540020	NM_006499.3	lectin, galactoside-binding, soluble, 8 (galectin 8)	3964	570.38	1576.71	2647	870.62	4.641	6.2944e-11
PTGES3	1780719	NM_006601.4	prostaglandin E synthase 3 (cytosolic)	10728	2540.97	16575	11777.2	2376.33	4.635	1.20393e-09
EXT2	6620682	NM_000401.2	exostoses (multiple) 2	2132	7702.18	13830.1	35633.2	8542.34	4.626	1.66225e-12
C14ORF45	830681	NM_025057.1	chromosome 14 open reading frame 45	80127	248.34	902.01	1148.29	281.15	4.624	2.13536e-11
BUB3	6350348	NM_001007793.1	BUB3 budding uninhibited by benzimidazoles 3 homolog (yeast)	9184	481.65	1487.32	2225.63	566.51	4.621	8.19991e-13
PMAIP1	2750367	NM_021127.1	phorbol-12-myristate-13-acetate-induced protein 1	5366	903.29	3674.1	4164.25	928.36	4.61	5.76928e-10
HS.444855	1570324	BX099104	BX099104 Soares_total_fetus_Nb2HF8_9w Homo sapiens cDNA clone IMAGp998M011865, mRNA sequence	NA	1017.9	718.61	4686	1551.97	4.604	1.40392e-09
U2AF1	3930241	NM_001025203.1	U2 small nuclear RNA auxiliary factor 1	7307	270.1	876.6	1239.99	302.17	4.591	1.84623e-11
C6ORF66	1940435	NM_014165.1	chromosome 6 open reading frame 66	29078	164.81	829.92	756.04	200.45	4.587	7.75247e-12
LOC642236	780255	XM_942974.1	PREDICTED: Homo sapiens similar to FRG1 protein (FSHD region gene 1 protein), transcript variant 4 (LOC642236), mRNA.	642236	2457.84	8773.27	11255.5	3786.42	4.579	7.79651e-13
CLUL1	6900349	NM_199167.1	clusterin-like 1 (retinal)	27098	155.61	184.46	712.14	151.12	4.577	2.13762e-10
HSPA6	160092	NM_002155.3	heat shock 70kDa protein 6 (HSP70B')	3310	235.74	438.68	1078.78	505.17	4.576	2.2744e-07
LOC644640	730044	XM_927749.1	PREDICTED: Homo sapiens similar to N-acetylated-alpha-linked acidic dipeptidase II (NAALADase II) (LOC644640), mRNA.	644640	246.89	280.16	1127.23	237.86	4.566	3.83595e-11
SERPINA1	730047	NM_001002236.1	serpin peptidase inhibitor, clade A (alpha-1 antiproteinase, antitrypsin), member 1	5265	1166.07	1404.46	5322.18	1019.83	4.564	2.39778e-11
MYC	6550600	NM_002467.3	v-myc myelocytomatosis viral oncogene homolog (avian)	4609	929.22	5306.69	4235.5	1634.81	4.558	3.31682e-10
C6ORF211	3710465	NM_024573.1	chromosome 6 open reading frame 211	79624	200.22	944.21	910.73	192.23	4.549	3.4532e-10
RFPL1	1770653	NM_021026.1	ret finger protein-like 1	5988	174.87	253.85	793.82	203.96	4.539	1.96251e-12
NDUFB10	1820482	NM_004548.1	NADH dehydrogenase (ubiquinone) 1 beta subcomplex, 10, 22kDa	4716	2570.12	12426.2	11665.9	5375.17	4.539	3.18772e-11
MTMR6	160026	NM_004685.2	myotubularin related protein 6	9107	594.27	2596.09	2695.24	817.25	4.535	3.6738e-12
VMD2	5420201	NM_004183.1	bestrophin 1	7439	341.02	315.25	1542.42	943.12	4.523	8.10957e-13
PLA2G4C	1990672	NM_003706.1	phospholipase A2, group IVC (cytosolic, calcium-independent)	8605	1001.73	1291.39	4528.87	1802.65	4.521	3.74933e-13
LOC644330	1940008	XM_934365.1	PREDICTED: Homo sapiens similar to tropomyosin 3 isoform 2, transcript variant 2 (LOC644330), mRNA.	644330	310.82	2045.43	1403.55	326.52	4.516	3.89107e-11
ZNF226	830184	NM_001032374.1	zinc finger protein 226	7769	175.11	590.81	789.51	200.64	4.509	1.29921e-12
DUSP11	4060523	NM_003584.1	dual specificity phosphatase 11 (RNA/RNP complex 1-interacting)	8446	195.27	923.94	879.78	200.98	4.506	5.78824e-11
ACSL5	620577	NM_203379.1	acyl-CoA synthetase long-chain family member 5	51703	111.67	141.96	502.71	110.88	4.502	2.52614e-11
LOC642219	4560187	XM_936370.1	similar to tripartite motif protein 17	642219	182.36	350.81	820.64	167.69	4.5	3.69315e-10
NUDT10	3180356	NM_153183.1	nudix (nucleoside diphosphate linked moiety X)-type motif 10	170685	145.42	728.22	653.43	154.29	4.494	7.63124e-11
TUBE1	6380673	NM_016262.3	tubulin, epsilon 1	51175	284.5	901.4	1276.69	434.25	4.487	1.63058e-11
STCH	5290673	NM_006948.4	stress 70 protein chaperone, microsome-associated, 60kDa	6782	388.44	1422.5	1740.77	392.06	4.481	1.06146e-09
CREM	4480576	NM_001881.2	cAMP responsive element modulator	1390	120.3	273.05	538.99	132.45	4.48	2.00715e-10
DNAJB4	5420528	NM_007034.3	DnaJ (Hsp40) homolog, subfamily B, member 4	11080	306.09	1346.7	1368.07	281.8	4.47	2.95982e-09
MSMB	3190110	NM_002443.2	microseminoprotein, beta-	4477	132.78	170.56	593.22	132.39	4.468	6.20477e-11
SEC11L3	150082	NM_033280.1	SEC11 homolog C (S. cerevisiae)	90701	798.1	2707.98	3565.06	1858.93	4.467	3.88133e-11
HAT1	3420068	NM_003642.2	histone acetyltransferase 1	8520	948.68	5170.34	4236.83	1487.44	4.466	1.14689e-10
ATP1B3	4220632	NM_001679.2	ATPase, Na+/K+ transporting, beta 3 polypeptide	483	2180.84	9156.44	9740.34	2777.39	4.466	1.50123e-10
MANEAL	990767	NM_152496.1	mannosidase, endo-alpha-like	149175	126.56	163.1	565.01	144.5	4.464	6.47777e-13
IQWD1	5080594	NM_001017977.1	IQ motif and WD repeats 1	55827	227.36	1068.67	1014.41	216.1	4.462	4.89756e-11
C12ORF34	610717	NM_032829.1	chromosome 12 open reading frame 34	84915	286.89	261.73	1277.66	239.5	4.454	7.25567e-12
ATP6V1C2	10070	NM_144583.2	ATPase, H+ transporting, lysosomal 42kDa, V1 subunit C2	245973	116.94	158.73	520.6	127.22	4.452	1.50732e-09
RALGPS2	6250630	NM_152663.2	Ral GEF with PH domain and SH3 binding motif 2	55103	432.39	892.85	1923.86	432.25	4.449	7.59822e-12
FZD6	2190553	NM_003506.2	frizzled homolog 6 (Drosophila)	8323	371.35	1946.88	1652.26	328.84	4.449	4.75523e-10
P4HA1	4220731	NM_000917.2	procollagen-proline, 2-oxoglutarate 4-dioxygenase (proline 4-hydroxylase), alpha polypeptide I	5033	984.83	3569.29	4375.64	1445.69	4.443	1.80938e-10
ZNF226	7040465	NM_015919.3	zinc finger protein 226	7769	189.22	635.79	840.16	215.5	4.44	2.38811e-12
PPP2R3C	5270138	NM_017917.2	protein phosphatase 2 (formerly 2A), regulatory subunit B'', gamma	55012	1305.9	5211.09	5781.2	1971.35	4.427	7.25254e-14
RAB33B	5870594	NM_031296.1	RAB33B, member RAS oncogene family	83452	211.45	1054.98	935.75	172.77	4.425	5.8583e-10
SNAP23	5810435	NM_130798.1	synaptosomal-associated protein, 23kDa	8773	444.63	2061.16	1962.87	355.93	4.415	2.39233e-09
KCNG3	5390435	NM_172344.1	potassium voltage-gated channel, subfamily G, member 3	170850	576.13	995.96	2540.38	672.13	4.409	9.76708e-12
LOC340096	7610743	XM_293943.2	similar to HIStone family member (his-72)	340096	163.74	539.22	720.48	163.45	4.4	1.08355e-12
ATP11B	6650594	NM_014616.1	ATPase, class VI, type 11B	23200	299.38	1370.82	1316.85	288.61	4.399	9.31767e-10
DNAJB4	4250537	NM_007034.3	DnaJ (Hsp40) homolog, subfamily B, member 4	11080	252.19	1066.52	1108.78	203.31	4.397	7.10359e-10
LOC649181	5570681	XM_938247.1	hypothetical protein LOC649181	649181	274.64	325.48	1206.72	349.35	4.394	4.08716e-12
TXNDC9	4290521	NM_005783.3	thioredoxin domain containing 9	10190	834.41	3882.17	3663.75	897.33	4.391	2.02916e-09
ALG5	6370113	NM_013338.3	asparagine-linked glycosylation 5 homolog (S. cerevisiae, dolichyl-phosphate beta-glucosyltransferase)	29880	1045.67	3372.53	4582.83	1450.16	4.383	2.08424e-11
USP49	5550603	NM_018561.3	ubiquitin specific peptidase 49	25862	1845.69	7311.23	8087.04	2933.79	4.382	1.73618e-09
DHRS8	6280008	NM_016245.2	hydroxysteroid (17-beta) dehydrogenase 11	51170	635.11	1818.81	2777.84	479.35	4.374	5.41759e-10
TSPAN13	3420452	NM_014399.3	tetraspanin 13	27075	674.36	4552.07	2948.14	655.74	4.372	6.71407e-11
FLJ45337	6840066	NM_207465.1	Homo sapiens FLJ45337 protein (FLJ45337), mRNA.	400754	418.63	854.9	1827.05	413.59	4.364	3.21235e-12
FAM103A1	3930730	NM_031452.2	family with sequence similarity 103, member A1	83640	658.89	2747.35	2874.75	642.59	4.363	2.47285e-11
VPS37A	2850747	NM_152415.1	vacuolar protein sorting 37 homolog A (S. cerevisiae)	137492	251.21	1034.38	1095.97	433.89	4.363	1.11308e-10
SF3B14	3780544	NM_016047.3	splicing factor 3B, 14 kDa subunit	51639	1112.06	4681.77	4848.15	1450.6	4.36	4.10709e-12
CAT	1240446	NM_001752.2	catalase	847	364.59	1494.06	1587.46	462.16	4.354	3.27497e-10
MGC40489	4670605	XM_940001.1	PREDICTED: Homo sapiens hypothetical protein MGC40489, transcript variant 8 (MGC40489), mRNA.	146880	873.47	4164.77	3802.62	576.96	4.353	6.40766e-10
HRG	990091	NM_000412.2	histidine-rich glycoprotein	3273	133.11	135.56	579.21	265.62	4.351	2.56431e-11
LOC650220	4780014	XM_944102.1	PREDICTED: Homo sapiens hypothetical protein LOC650220 (LOC650220), mRNA.	650220	243.12	618.36	1056.73	459.06	4.347	4.00886e-12
BOLA2	1740717	NM_001031827.1	bolA homolog 2 (E. coli)	552900	1164.94	3728.28	5059.64	1194.73	4.343	1.23172e-08
FYTTD1	3180465	NM_032288.5	forty-two-three domain containing 1	84248	797.39	3375.04	3457.37	1041.95	4.336	6.94773e-11
RGS20	6400403	NM_170587.1	regulator of G-protein signaling 20	8601	578.64	821.39	2508.09	1123.07	4.334	5.84588e-13
ARPP-19	6620356	NM_006628.4	cyclic AMP phosphoprotein, 19 kD	10776	399.54	1816.22	1731.13	542.86	4.333	5.43558e-10
IBTK	6200647	NM_015525.2	inhibitor of Bruton agammaglobulinemia tyrosine kinase	25998	1160.43	4534.7	5024.27	1614.28	4.33	1.38416e-11
SLITL2	2900274	NM_138440.1	vasorin	114990	2685.45	2611.14	11627.8	2896.77	4.33	3.27499e-10
DNTT	6280243	NM_001017520.1	deoxynucleotidyltransferase, terminal	1791	140.44	130.82	605.73	208.01	4.313	3.6528e-11
TMEM16A	6420025	NM_018043.4	transmembrane protein 16A	55107	152.48	224.71	657.59	157.25	4.313	3.50087e-10
HIF1A	2680722	NM_181054.1	hypoxia-inducible factor 1, alpha subunit (basic helix-loop-helix transcription factor)	3091	704.67	4347.76	3034.48	601.88	4.306	1.50652e-07
FST	1260068	NM_006350.2	follistatin	10468	525.38	871.86	2259.57	727.03	4.301	6.05792e-12
WDSOF1	2760400	NM_015420.4	WD repeats and SOF1 domain containing	25879	158.72	840.44	681.38	163.69	4.293	1.68371e-10
WBP5	1660750	NM_001006614.1	WW domain binding protein 5	51186	249.5	1012.91	1070.94	371.82	4.292	2.53818e-12
HS.570759	7210220	BE464252	hx86f05.x1 NCI_CGAP_Kid11 Homo sapiens cDNA clone IMAGE:3194721 3 similar to contains PTR5.b2 PTR5 PTR5 repetitive element ;, mRNA sequence	NA	197.19	265.82	845.39	223.47	4.287	2.61307e-13
HIAT1	1850544	NM_033055.2	hippocampus abundant transcript 1	64645	115.93	483.38	496.23	126.04	4.281	6.08222e-09
C9ORF77	6180470	NM_001025780.1	family with sequence similarity 108, member B1	51104	279.19	1380.3	1194.51	284.16	4.278	1.7522e-09
HS.582338	4010743	DA720951	DA720951 NT2RI3 Homo sapiens cDNA clone NT2RI3001242 5, mRNA sequence	NA	220.23	247.29	941.44	350.69	4.275	1.76527e-10
C1QTNF1	5090079	NM_198594.1	C1q and tumor necrosis factor related protein 1	114897	509.41	988.96	2175.65	568.54	4.271	1.66645e-13
MRPL47	5130300	NM_020409.2	mitochondrial ribosomal protein L47	57129	326.73	1580.32	1395.54	246.11	4.271	2.90961e-10
SLC24A6	2360376	NM_024959.2	solute carrier family 24 (sodium/potassium/calcium exchanger), member 6	80024	2145.38	2598.36	9152.99	2901.73	4.266	7.78212e-12
ANKRD1	6560112	NM_014391.2	ankyrin repeat domain 1 (cardiac muscle)	27063	676.49	5392.88	2881.75	1769.41	4.26	7.74357e-08
RHBDL2	6200286	NM_017821.3	rhomboid, veinlet-like 2 (Drosophila)	54933	378.9	1471.72	1613.17	644.27	4.258	1.70008e-09
PSMA3	5720327	NM_002788.2	proteasome (prosome, macropain) subunit, alpha type, 3	5684	1684.81	5725.54	7160.4	2703.09	4.25	2.20385e-11
PRKAR1A	7050021	NM_002734.3	protein kinase, cAMP-dependent, regulatory, type I, alpha (tissue specific extinguisher 1)	5573	2280.52	10315.6	9684.08	2406.44	4.246	8.11552e-10
DNAH3	2680059	NM_017539.1	dynein, axonemal, heavy chain 3	55567	132.68	181.76	562.63	134.93	4.24	4.6264e-11
CNIH4	6400332	NM_014184.1	cornichon homolog 4 (Drosophila)	29097	3429.35	10623.8	14533.5	4713.01	4.238	9.37253e-11
MXD1	670086	NM_002357.2	MAX dimerization protein 1	4084	432.45	334.76	1832.82	794.85	4.238	1.4978e-09
VRK2	3140402	NM_006296.3	vaccinia related kinase 2	7444	717.49	3989.3	3040.1	1040.51	4.237	2.13124e-11
HYAL1	1070400	NM_153281.1	hyaluronoglucosaminidase 1	3373	476.11	404.1	2017.26	430.68	4.237	1.25387e-10
LOC441581	6660176	NM_001080998.1	FSHD region gene 2 family, member B	441581	129.92	185.31	550.13	133.03	4.234	6.7575e-10
HLA-A	3400438	NM_002116.5	major histocompatibility complex, class I, A	3105	5041.64	5717.89	21334	4575.18	4.232	1.51444e-11
LOC391765	6270692	XM_929162.1	PREDICTED: Homo sapiens similar to H3 histone, family 3B (LOC391765), mRNA.	391765	2155.92	6649.61	9124.55	1090.98	4.232	9.54722e-11
NFX1	4060494	NM_147134.1	nuclear transcription factor, X-box binding 1	4799	1609.46	5295.43	6804.54	3303.88	4.228	8.47304e-11
NR2C1	270544	NM_003297.1	nuclear receptor subfamily 2, group C, member 1	7181	201.5	822.75	851.71	274.61	4.227	2.43124e-10
C9ORF72	7570022	NM_018325.1	chromosome 9 open reading frame 72	203228	765.74	2367.7	3235.06	1075.62	4.225	4.37766e-11
LOC388532	2900470	XM_371160.4	PREDICTED: Homo sapiens similar to ribosomal protein L21 isoform 1 (LOC388532), mRNA.	388532	5704.85	19429.3	23963.6	6270.31	4.201	7.82025e-11
LOC654121	1230554	XM_942442.1	PREDICTED: Homo sapiens similar to C49H3.3 (LOC654121), mRNA.	654121	2711.64	11619	11369.4	3426.67	4.193	5.10979e-12
SPATA7	3360609	NM_018418.1	spermatogenesis associated 7	55812	242.4	817.31	1016.22	314.43	4.192	7.84129e-11
PAPSS2	1690259	NM_004670.3	3'-phosphoadenosine 5'-phosphosulfate synthase 2	9060	4875.49	6996.52	20400.7	4581.63	4.184	4.96646e-12
AZIN1	4070661	NM_148174.2	antizyme inhibitor 1	51582	383.55	2442.53	1603.36	387.51	4.18	5.39617e-11
HMG1L1	6330039	NM_001008735.1	high-mobility group (nonhistone chromosomal) protein 1-like 1	10357	3010.14	16858.5	12564.4	2520.97	4.174	1.6893e-10
GREB1	5700014	NM_014668.2	GREB1 protein	9687	358.49	235.94	1494.32	431.25	4.168	1.12756e-10
GMNN	4830373	NM_015895.3	geminin, DNA replication inhibitor	51053	965.41	4998.48	4016.47	1093.74	4.16	3.90846e-12
PECI	10594	NM_006117.2	peroxisomal D3,D2-enoyl-CoA isomerase	10455	1279.66	5365.25	5321.95	1996.48	4.159	6.88256e-11
AMY1C	1820068	NM_001008219.1	amylase, alpha 1C (salivary)	278	7731.47	30904	32144.5	10535.6	4.158	9.75878e-10
NEK2	4610669	NM_002497.2	NIMA (never in mitosis gene a)-related kinase 2	4751	1740.4	6974.79	7234.05	1353.08	4.157	1.06375e-09
RTN3	2470719	NM_006054.2	reticulon 3	10313	224.26	1133.28	931.99	293.21	4.156	8.58443e-10
HS.570399	1990594	BC047717	highly accelerated region 1A (non-protein-coding RNA)	768096	133.7	168.75	554.89	126.31	4.15	2.14485e-11
EPS8	6650241	NM_004447.4	epidermal growth factor receptor pathway substrate 8	2059	591.4	2251.45	2454.37	701.68	4.15	2.88717e-10
CFD	1240152	NM_001928.2	complement factor D (adipsin)	1675	1097.78	1546.06	4548.3	963.67	4.143	5.05194e-12
LOC643911	3780221	XM_931911.1	hCG1815491	643911	365.11	1405.04	1509.91	324.41	4.135	7.77437e-12
LOC387753	2260168	XM_370611.4	similar to 60S ribosomal protein L21	387753	3970.8	13428.5	16420.9	4089.28	4.135	1.17458e-09
PHF20L1	240136	NM_198513.1	PHD finger protein 20-like 1	51105	368.74	1175.92	1524.3	512.57	4.134	2.33255e-10
LOC402251	3440670	XM_377933.3	PREDICTED: Homo sapiens similar to eukaryotic translation elongation factor 1 alpha 2 (LOC402251), mRNA.	402251	9036.33	31300.9	37313.8	10942.7	4.129	1.16802e-10
ECHDC1	7650053	NM_018479.2	enoyl Coenzyme A hydratase domain containing 1	55862	401.31	2105.71	1655.53	371.1	4.125	6.12887e-10
LOC644436	520703	XM_927579.1	PREDICTED: Homo sapiens similar to Tubulin alpha-4 chain (Alpha-tubulin 4) (Alpha-tubulin isotype M-alpha-4) (LOC644436), mRNA.	644436	126.34	226.79	521.05	116.29	4.124	3.29103e-12
HMGB2	5900482	NM_002129.2	high-mobility group box 2	3148	1997.13	12156	8236.68	1470.3	4.124	9.59366e-11
LOC650759	6760209	XM_940798.1	PREDICTED: Homo sapiens similar to Bcl-2-associated transcription factor 1 (Btf), transcript variant 1 (LOC650759), mRNA.	650759	204.72	721.63	843.51	270.77	4.12	7.62926e-11
SERPINA1	6380484	NM_001002235.1	serpin peptidase inhibitor, clade A (alpha-1 antiproteinase, antitrypsin), member 1	5265	945.13	1217.87	3891.12	826.17	4.117	1.27052e-11
HDGFRP3	3460296	NM_016073.2	hepatoma-derived growth factor, related protein 3	50810	639.49	2924.11	2632.48	963.54	4.117	7.6345e-11
HOXD11	5290142	NM_021192.2	homeobox D11	3237	1276.07	1691.21	5252.39	1658.47	4.116	5.57951e-11
C15ORF48	1110373	NM_032413.2	chromosome 15 open reading frame 48	84419	772.89	1352.71	3180.3	1671.88	4.115	5.19004e-12
LOC285216	6960136	XM_496652.2	PREDICTED: Homo sapiens hypothetical protein LOC285216 (LOC285216), mRNA.	285216	255.57	680.15	1049.29	331.23	4.106	5.4973e-11
FAM10A4	3610348	NR_002183.1	family with sequence similarity 10, member A4	145165	263.02	998.26	1079.45	356.17	4.104	3.43229e-11
LOC90586	7380390	NR_002773.1	AOC3 pseudogene	90586	2857.24	10906.3	11702	5156.97	4.096	9.08092e-08
PREPL	3940653	NM_006036.2	prolyl endopeptidase-like	9581	734.63	2764.63	2997.54	1102.48	4.08	1.41014e-10
ZNF680	1090280	NM_178558.2	zinc finger protein 680	340252	296.28	742.21	1205.65	362.78	4.069	3.38715e-09
LOC646900	3460162	XM_929862.1	PREDICTED: Homo sapiens similar to zinc finger and BTB domain containing 8 opposite strand (LOC646900), mRNA.	646900	511.01	2042.2	2078.59	407.03	4.068	1.06494e-09
FLJ26056	5130242	XM_927785.1	PREDICTED: Homo sapiens hypothetical protein LOC375127, transcript variant 1 (FLJ26056), mRNA.	375127	139.9	113.27	568.96	119.87	4.067	1.80384e-11
FLJ20273	7380626	NM_019027.1	RNA binding motif protein 47	54502	181.81	394.55	738.66	182.23	4.063	2.07694e-09
HS.562383	6510703	BX111181	BX111181 Soares_multiple_sclerosis_2NbHMSP Homo sapiens cDNA clone IMAGp998N06630, mRNA sequence	NA	136.77	157.88	553.99	147.26	4.05	4.71679e-11
MRPL48	730139	NM_016055.4	mitochondrial ribosomal protein L48	51642	612.47	2626.78	2475.9	787.98	4.043	1.50652e-11
TOP1P2	2230279	NR_001283.1	topoisomerase (DNA) I pseudogene 2	7152	322.68	1189.63	1300.67	229.97	4.031	3.3872e-11
CHPT1	2630687	NM_020244.2	choline phosphotransferase 1	56994	4932.56	5030.85	19871.8	4985.53	4.029	2.25217e-12
TFPI	4280674	NM_001032281.1	tissue factor pathway inhibitor (lipoprotein-associated coagulation inhibitor)	7035	328.82	754.97	1323.78	333.11	4.026	1.52864e-11
C9ORF95	1980180	NM_017881.1	chromosome 9 open reading frame 95	54981	556.44	788.51	2237.73	755.78	4.022	2.26356e-11
ARHGAP18	3140445	NM_033515.2	Rho GTPase activating protein 18	93663	120.85	180.9	485.9	130.93	4.021	1.03174e-07
PTPRU	3610609	NM_005704.3	protein tyrosine phosphatase, receptor type, U	10076	416.02	543.37	1671.39	478.14	4.018	1.6893e-10
ZHX1	2070215	NM_007222.3	zinc fingers and homeoboxes 1	11244	513.53	2139.02	2062.32	742.98	4.016	2.48451e-11
GTF2H1	7570343	NM_005316.2	general transcription factor IIH, polypeptide 1, 62kDa	2965	327.38	1272.52	1314.57	476.75	4.015	1.91366e-10
SEMA3B	430181	NM_001005914.1	sema domain, immunoglobulin domain (Ig), short basic domain, secreted, (semaphorin) 3B	7869	372.1	751.68	1493.63	380.58	4.014	2.38766e-11
MAP3K5	5810600	NM_005923.3	mitogen-activated protein kinase kinase kinase 5	4217	569.15	779.94	2282.77	630.77	4.011	1.11109e-12
SLC27A2	4670138	NM_003645.2	solute carrier family 27 (fatty acid transporter), member 2	11001	294.08	347.61	1179.34	336.53	4.01	1.11925e-10
CHAC2	2850082	NM_001008708.1	ChaC, cation transport regulator homolog 2 (E. coli)	494143	481.95	1525.31	1928.9	532	4.002	9.72573e-10
NCOA1	2190390	NM_147223.2	nuclear receptor coactivator 1	8648	200	524.7	800.37	195.07	4.002	2.50754e-08
C6ORF160	7160475	XM_943699.1	PREDICTED: Homo sapiens chromosome 6 open reading frame 160, transcript variant 4 (C6orf160), mRNA.	387066	1369.26	4480.51	5472.6	2157.52	3.997	2.08424e-11
ZNF223	7150711	NM_013361.2	zinc finger protein 223	7766	914.05	3130.29	3650.8	1393.88	3.994	9.40269e-09
DMC1	5670435	NM_007068.2	DMC1 dosage suppressor of mck1 homolog, meiosis-specific homologous recombination (yeast)	11144	2686.72	10485.9	10724	5188.91	3.991	3.89095e-08
GRAMD1C	6860246	NM_017577.2	GRAM domain containing 1C	54762	188.09	329.22	749.46	198.94	3.985	6.38331e-11
LOC389618	5260603	XM_372019.4	PREDICTED: Homo sapiens hypothetical LOC389618 (LOC389618), mRNA.	389618	198.41	341.92	788.98	191.87	3.976	6.00191e-11
FOXA1	830056	NM_004496.2	forkhead box A1	3169	285.14	397.87	1131.96	553.44	3.97	4.24707e-11
PNMA3	7320270	NM_013364.2	paraneoplastic antigen MA3	29944	630.64	2699.95	2501.92	979.69	3.967	1.41761e-10
MAGEB2	5340121	NM_002364.3	melanoma antigen family B, 2	4113	254.53	962.8	1009.52	338.59	3.966	2.37278e-11
C1ORF63	1990717	NM_020317.3	chromosome 1 open reading frame 63	57035	236.37	741.44	934.21	321.31	3.952	2.02618e-10
LOC441743	70286	NM_001045548.1	Homo sapiens similar to C367G8.3 (novel protein similar to RPL23A (60S ribosomal protein L23A)) (LOC441743), mRNA.	441743	253.29	905.99	999.89	274.01	3.948	2.72726e-10
CRSP9	3870670	NM_004270.3	mediator complex subunit 7	9443	132.2	478.97	521.77	128.49	3.947	3.07516e-09
ASNS	5960181	NM_133436.1	asparagine synthetase	440	1321.54	2979.01	5212.71	3162.33	3.944	7.03327e-07
MYLC2PL	4730427	NM_138403.3	myosin light chain 2, precursor lymphocyte-specific	93408	607.17	874.42	2391.21	381	3.938	9.02203e-12
YES1	2350397	NM_005433.3	v-yes-1 Yamaguchi sarcoma viral oncogene homolog 1	7525	1836.58	7612.52	7231.57	1785.84	3.938	1.47935e-10
MRPL19	2680541	NM_014763.2	mitochondrial ribosomal protein L19	9801	365.01	1668.23	1437.25	561.85	3.938	7.16226e-10
NOL8	2120017	NM_017948.4	nucleolar protein 8	55035	316.13	1685.15	1244.58	452.57	3.937	7.16259e-10
CDRT1	5090678	NM_006382.1	CMT1A duplicated region transcript 1	374286	178.11	161.54	700.77	330.16	3.935	3.40272e-11
SUHW4	6110458	NM_001002843.1	zinc finger protein 280D	54816	235.68	794.34	925.87	296.76	3.928	5.08653e-11
CDC2	2760603	NM_001786.2	cell division cycle 2, G1 to S and G2 to M	983	1038.84	4292.67	4079.31	828.79	3.927	5.95916e-12
VPS37A	1090221	NM_152415.1	vacuolar protein sorting 37 homolog A (S. cerevisiae)	137492	830.06	2585.38	3257.84	1263.13	3.925	9.47288e-10
CNBP	7380068	NM_003418.1	CCHC-type zinc finger, nucleic acid binding protein	7555	2074.62	10485.4	8137.14	2328.25	3.922	9.79406e-12
EXOSC10	840358	NM_002685.2	exosome component 10	5394	609.51	2977.81	2386.99	705.74	3.916	5.06026e-10
ARFGEF1	3710681	NM_006421.3	ADP-ribosylation factor guanine nucleotide-exchange factor 1(brefeldin A-inhibited)	10565	213.19	900.26	833.6	224.06	3.91	3.33994e-10
HSPA4	430142	NM_002154.3	heat shock 70kDa protein 4	3308	703.94	3684.69	2751.85	672.09	3.909	8.72291e-09
FCRLM1	3780193	NM_032738.3	Fc receptor-like A	84824	251.02	378.96	980.55	476.94	3.906	5.69798e-12
LAIR2	6180743	NM_021270.2	leukocyte-associated immunoglobulin-like receptor 2	3904	155.33	236.81	606.07	210.15	3.902	9.44112e-12
HPSE	630619	NM_006665.3	heparanase	10855	290.36	1020.37	1132.7	360.22	3.901	1.65216e-11
PTGER3	2680441	NM_198719.1	prostaglandin E receptor 3 (subtype EP3)	5733	154.36	182.59	601.87	147.42	3.899	2.83746e-12
H19	5340017	NR_002196.1	H19, imprinted maternally expressed transcript	283120	199.92	388.23	779.46	180.23	3.899	7.07731e-11
PDIA3P	780632	NR_002305.1	protein disulfide isomerase family A, member 3 pseudogene	171423	1900.06	6133.05	7407.43	1972.1	3.899	7.34186e-09
CD68	3120370	NM_001251.1	CD68 molecule	968	420.87	898.21	1638.97	691.64	3.894	1.04508e-11
LOC728643	5390500	NR_003277.1	heterogeneous nuclear ribonucleoprotein A1 pseudogene	728643	1779.73	8874.48	6911.49	2329.61	3.883	1.37197e-07
RG9MTD1	2600079	NM_017819.1	RNA (guanine-9-) methyltransferase domain containing 1	54931	347.28	1787.8	1347.51	360.2	3.88	5.8583e-10
METRNL	10224	XM_941466.1	meteorin, glial cell differentiation regulator-like	284207	1488.49	855.71	5770.66	1065.57	3.877	8.61683e-10
CUL4A	7200021	NM_003589.2	cullin 4A	8451	2374.32	8206.62	9190.91	2385.75	3.871	2.25658e-11
LOC644131	7650424	XM_929729.1	PREDICTED: Homo sapiens similar to chaperonin containing TCP1, subunit 8 (theta) (LOC644131), mRNA.	644131	154.99	740.67	599.99	157.45	3.871	1.4776e-10
YWHAG	6280040	NM_012479.2	tyrosine 3-monooxygenase/tryptophan 5-monooxygenase activation protein, gamma polypeptide	7532	331.3	1562.82	1281.82	478.29	3.869	7.84129e-11
HOXD10	6940064	NM_002148.2	homeobox D10	3236	517.14	1077.1	1998.41	674.22	3.864	3.28524e-10
LOC388344	7400047	XM_371023.4	similar to ribosomal protein L13	388344	160.72	613.17	620.78	156.31	3.863	1.7012e-10
KIAA0125	3780647	NM_014792.2	KIAA0125	9834	119.57	136.65	461.79	119.42	3.862	6.03175e-11
CARS	20010	NM_001751.4	cysteinyl-tRNA synthetase	833	372.6	1059.18	1435.89	554.58	3.854	4.95085e-10
B4GALT1	3460386	NM_001497.2	UDP-Gal:betaGlcNAc beta 1,4- galactosyltransferase, polypeptide 1	2683	515.83	1156.02	1987.45	843.95	3.853	1.00093e-08
LOC649159	830358	NM_001040069.1	hypothetical LOC649159	649159	230.37	241.74	887.41	277.51	3.852	4.66054e-12
KRCC1	5340703	NM_016618.1	lysine-rich coiled-coil 1	51315	151.49	371.76	583.58	208.11	3.852	4.26224e-10
KRCC1	2370538	NM_016618.1	lysine-rich coiled-coil 1	51315	199.28	511.82	765.8	396.1	3.843	2.03775e-09
CDRT1	4250017	NM_006382.1	CMT1A duplicated region transcript 1	374286	364.76	278.44	1397.56	1000.79	3.831	1.15603e-10
HS.571417	1110066	BC030623	Homo sapiens cDNA clone IMAGE:4820809	NA	239.46	762.42	916.49	296.7	3.827	1.81972e-11
MYT1	1450468	NM_004535.2	myelin transcription factor 1	4661	169.42	220.59	646.23	155.09	3.814	3.00947e-09
TJP3	3450524	NM_014428.1	tight junction protein 3 (zona occludens 3)	27134	204.29	211.33	778.73	158.81	3.812	1.14834e-11
LOC652070	5050168	XM_941394.1	single-chain Fv fragment	652070	160.55	128.25	611.8	162.29	3.811	3.16447e-11
LOC647037	5700709	XM_930029.1	similar to Peptidyl-prolyl cis-trans isomerase NIMA-interacting 4 (Rotamase Pin4) (PPIase Pin4) (Parvulin 14) (Par14) (Peptidyl-prolyl cis/trans isomerase EPVH) (hPar14)	647037	506.43	1475.39	1929.29	615.58	3.81	2.14509e-11
C7ORF28B	6760670	XM_942265.1	PREDICTED: Homo sapiens chromosome 7 open reading frame 28B (C7orf28B), mRNA.	221960	682.99	2418.37	2599.5	570.27	3.806	5.34151e-11
AFP	2030161	NM_001134.1	alpha-fetoprotein	174	728.8	1512.17	2771.43	2225.68	3.803	1.29007e-11
CACNA2D2	3120180	NM_001005505.1	calcium channel, voltage-dependent, alpha 2/delta subunit 2	9254	470.3	618.67	1788.64	432.33	3.803	1.42088e-10
CLUL1	3420746	NM_199167.1	clusterin-like 1 (retinal)	27098	121.35	154.06	461.05	114.23	3.799	1.77389e-10
TFG	5550133	NM_006070.4	TRK-fused gene	10342	3814.14	14132.8	14484.6	5151.23	3.798	1.36191e-11
KCNK6	3870041	NM_004823.1	potassium channel, subfamily K, member 6	9424	156.65	208.69	594.14	195.95	3.793	1.36868e-11
COG3	730288	NM_031431.2	component of oligomeric golgi complex 3	83548	218.18	748.97	827.63	221.12	3.793	5.18355e-10
LOC646332	2510326	XM_929266.1	PREDICTED: Homo sapiens similar to Ankyrin repeat domain protein 18A (LOC646332), mRNA.	646332	420.32	511.02	1593.03	666.02	3.79	2.93662e-11
WSB1	6110091	NM_134264.2	Homo sapiens WD repeat and SOCS box-containing 1 (WSB1), transcript variant 3, mRNA.	26118	616.73	2034.77	2337.55	712.67	3.79	8.5161e-11
MRPL15	4760520	NM_014175.2	mitochondrial ribosomal protein L15	29088	3095.82	10766.6	11721.5	4227.01	3.786	7.75247e-12
C7ORF11	2900047	NM_138701.1	chromosome 7 open reading frame 11	136647	213.68	928.91	809.03	177.76	3.786	4.39609e-09
HEBP2	3940026	NM_014320.2	heme binding protein 2	23593	3731.64	12898.9	14124.2	3992.38	3.785	1.15162e-11
RPL37A	990273	NM_000998.4	ribosomal protein L37a	6168	9405.48	31812	35600.5	14216.6	3.785	1.98653e-10
NMI	4050554	NM_004688.1	N-myc (and STAT) interactor	9111	1331.41	4865.51	5036.92	2125.42	3.783	2.20385e-11
CIR	2100136	NM_004882.3	CBF1 interacting corepressor	9541	275.19	876.51	1039.98	430.22	3.779	9.39899e-10
C14ORF19	6580064	NR_002937.1	chromosome 14 open reading frame 19	280655	111.53	353.68	421.46	108.85	3.779	1.25505e-09
ZNF682	3440431	NM_033196.1	zinc finger protein 682	91120	2541.78	8840.19	9603.39	4926.09	3.778	3.94247e-07
LOC651390	5270465	XM_942401.1	PREDICTED: Homo sapiens similar to tripartite motif protein 39, transcript variant 1 (LOC651390), mRNA.	651390	202.06	490.87	763.03	202.37	3.776	2.84199e-11
LOC389599	1770133	XM_372002.3	amyotrophic lateral sclerosis 2 (juvenile) chromosome region, candidate 2 pseudogene	389599	533.19	2438.6	2012.31	692.79	3.774	2.43299e-10
CLIC4	3170762	NM_013943.1	chloride intracellular channel 4	25932	619.78	2864.8	2337.79	482.14	3.772	8.23498e-08
LOC440704	830390	XM_944716.1	hypothetical gene supported by BC042042	440704	1692.9	6244.94	6376.37	2420.5	3.767	1.98826e-09
LOC653503	6370717	XM_929619.1	PREDICTED: Homo sapiens similar to Guanine nucleotide-binding protein G(I)/G(S)/G(O) gamma-10 subunit (LOC653503), mRNA.	653503	274.95	1280.38	1035.72	246.01	3.767	6.82644e-09
SMARCA5	1980626	NM_003601.2	SWI/SNF related, matrix associated, actin dependent regulator of chromatin, subfamily a, member 5	8467	281.55	1298.48	1059.27	398.51	3.762	5.79419e-10
FVT1	160537	NM_002035.1	follicular lymphoma variant translocation 1	2531	784.3	2225.82	2946.12	1120	3.756	3.4987e-11
CXORF39	7380768	NM_207318.1	chromosome X open reading frame 39	139231	406.21	2011.76	1525.35	500.77	3.755	6.98622e-09
FGD5	3710554	NM_152536.2	FYVE, RhoGEF and PH domain containing 5	152273	254.06	221.53	953.01	221.23	3.751	1.42088e-10
LOC647673	4220307	XM_936731.1	PREDICTED: Homo sapiens similar to Translationally-controlled tumor protein (TCTP) (p23) (Histamine-releasing factor) (HRF) (Fortilin) (LOC647673), mRNA.	647673	507.35	1491.45	1902.71	451.13	3.75	1.02093e-08
GBP2	1940162	NM_004120.3	guanylate binding protein 2, interferon-inducible	2634	546.98	488.6	2049.29	631.06	3.747	1.90039e-10
SUMO1	2630138	NM_003352.4	SMT3 suppressor of mif two 3 homolog 1 (S. cerevisiae)	7341	173.79	674.67	651.08	185.1	3.746	6.20477e-11
FBXO5	5670255	NM_012177.2	F-box protein 5	26271	213.98	1009.45	801.25	162.44	3.744	1.12501e-09
HNRPC	1500201	NM_031314.1	heterogeneous nuclear ribonucleoprotein C (C1/C2)	3183	656.99	3102.86	2457.51	655.99	3.741	4.92514e-11
EED	5490253	NM_003797.2	embryonic ectoderm development	8726	373.41	1611.98	1396.94	448.89	3.741	9.59105e-11
SLC45A3	1340746	NM_033102.1	solute carrier family 45, member 3	85414	637.04	784.57	2382.68	788.93	3.74	4.38919e-10
TNFSF14	1170673	NM_172014.1	tumor necrosis factor (ligand) superfamily, member 14	8740	989.02	3098.72	3697.96	1511.97	3.739	2.42775e-08
NUCB2	60427	NM_005013.1	nucleobindin 2	4925	2335.83	8353.7	8717.72	3420.39	3.732	1.33949e-09
ARL6	1090482	NM_032146.3	ADP-ribosylation factor-like 6	84100	125.7	316.69	469.09	122.02	3.732	2.93369e-09
ATP6V1C1	5550750	NM_001695.3	ATPase, H+ transporting, lysosomal 42kDa, V1 subunit C1	528	141.38	389.42	527.26	123.65	3.729	2.20487e-09
DNAL1	2810500	NM_031427.1	dynein, axonemal, light chain 1	83544	1981.82	4546.26	7386.32	2256.49	3.727	2.57108e-10
ARL6	5270646	NM_032146.3	ADP-ribosylation factor-like 6	84100	188	415.39	700.24	205.19	3.725	1.07321e-11
CCDC90B	2750192	NM_021825.3	coiled-coil domain containing 90B	60492	330.99	1234.73	1232.84	431.97	3.725	4.37215e-10
LOC653541	7550332	XM_927996.1	similar to double homeobox 4c	653541	164.6	185.79	613.15	185.05	3.725	9.67525e-10
LOC642989	6280446	XM_926370.1	PREDICTED: Homo sapiens similar to 40S ribosomal protein S25 (LOC642989), mRNA.	642989	5708.06	20936.8	21257.3	4878.78	3.724	1.32369e-08
IDS	2600138	NM_006123.1	iduronate 2-sulfatase (Hunter syndrome)	3423	205.55	663.45	762.93	196.94	3.712	1.30429e-09
TREML3	2470131	XM_929970.1	triggering receptor expressed on myeloid cells-like 3	340206	146.68	126.5	542.83	282.59	3.701	7.45523e-11
LOC653086	3400521	XM_930995.1	PREDICTED: Homo sapiens similar to RAN-binding protein 2-like 1 isoform 2, transcript variant 10 (LOC653086), mRNA.	653086	3852.52	11934.5	14238.6	6275.62	3.696	1.59391e-08
RBM24	6450041	NM_153020.1	RNA binding motif protein 24	221662	756.58	1136.82	2795.08	793.59	3.694	2.64644e-10
MNAT1	2060564	NM_002431.2	menage a trois homolog 1, cyclin H assembly factor (Xenopus laevis)	4331	638.53	2213.42	2357.81	845.19	3.693	1.46314e-11
TM2D1	10386	NM_032027.2	TM2 domain containing 1	83941	2986.8	7888.51	10986.9	3537.84	3.678	6.98837e-11
ARL6IP1	5960324	NM_015161.1	ADP-ribosylation factor-like 6 interacting protein 1	23204	154.86	600.21	569.58	163.94	3.678	1.58318e-09
2008-09-07	450195	NM_001011553.1	septin 7	989	240.55	1323.33	884.84	196.25	3.678	1.8597e-09
PLEKHH1	2490068	NM_020715.1	pleckstrin homology domain containing, family H (with MyTH4 domain) member 1	57475	469.55	705.18	1726.62	432.69	3.677	5.26601e-09
UBE4A	520706	NM_004788.2	ubiquitination factor E4A (UFD2 homolog, yeast)	9354	1394.04	5182.81	5121.31	1637.48	3.674	3.7771e-10
TRIP12	6590441	NM_004238.1	thyroid hormone receptor interactor 12	9320	1700.82	6524.95	6246.17	2281.19	3.672	1.05538e-09
FLJ40722	6900437	XM_942096.1	PREDICTED: Homo sapiens hypothetical protein FLJ40722, transcript variant 3 (FLJ40722), mRNA.	285966	553.77	1859.12	2032.89	815.9	3.671	8.24562e-08
FAM43A	1690630	NM_153690.4	family with sequence similarity 43, member A	131583	893.63	821.88	3279.31	1278.22	3.67	3.96475e-11
SLC12A2	830022	NM_001046.2	solute carrier family 12 (sodium/potassium/chloride transporters), member 2	6558	219.24	1029.36	804.41	196.36	3.669	4.82244e-11
LEP	840309	NM_000230.1	leptin (obesity homolog, mouse)	3952	328.79	1134.07	1206.19	497.91	3.669	3.06081e-07
SNRPN	4850133	NM_022805.2	small nuclear ribonucleoprotein polypeptide N	6638	716.01	1899.57	2622.26	642.51	3.662	2.58858e-10
CKAP2	7040711	NM_018204.2	cytoskeleton associated protein 2	26586	761.77	3558.08	2787.86	582.26	3.66	2.92088e-08
ADAMTS1	6900086	NM_006988.3	ADAM metallopeptidase with thrombospondin type 1 motif, 1	9510	551.45	756.43	2018.02	943.75	3.659	1.06339e-10
PCNA	6900079	NM_182649.1	proliferating cell nuclear antigen	5111	2810.47	11042.1	10281.4	3025.26	3.658	3.18228e-10
ANP32A	1240424	NM_006305.2	acidic (leucine-rich) nuclear phosphoprotein 32 family, member A	8125	204.15	873.04	745.32	215.49	3.651	9.55313e-10
KIAA1370	4180142	NM_019600.1	KIAA1370	56204	307.74	824.28	1123.55	378.96	3.651	5.51748e-09
SLC2A14	3420241	NM_153449.2	solute carrier family 2 (facilitated glucose transporter), member 14	144195	258.61	318.57	943.79	219.15	3.649	8.91689e-11
TSNARE1	7510091	NM_145003.1	t-SNARE domain containing 1	203062	146.71	186.18	535.2	150.95	3.648	7.71093e-12
IQCG	70551	NM_032263.2	IQ motif containing G	84223	303.87	654.91	1108.43	453.03	3.648	7.9763e-12
NPR2	2810372	NM_000907.2	Homo sapiens natriuretic peptide receptor B/guanylate cyclase B (atrionatriuretic peptide receptor B) (NPR2), transcript variant 1, mRNA.	4882	1668.72	1207	6086.76	1827.99	3.648	1.31326e-11
PAGE2B	4850528	NM_001015038.1	P antigen family, member 2B	389860	8570.74	26702.2	31259.5	12346.3	3.647	3.11844e-11
NR1D2	1740600	XM_940036.1	PREDICTED: Homo sapiens nuclear receptor subfamily 1, group D, member 2 (NR1D2), mRNA.	9975	468.04	1449.89	1706.04	544.4	3.645	1.55156e-10
DTWD2	2940372	NM_173666.1	DTW domain containing 2	285605	1261.95	5225.19	4598.7	1868.44	3.644	1.2864e-07
FAM73A	460564	NM_198549.1	family with sequence similarity 73, member A	374986	827.23	3014.82	3013.54	1441.86	3.643	4.44002e-08
C6ORF32	3450201	NM_015864.2	chromosome 6 open reading frame 32	9750	222.76	348.49	811.13	174.37	3.641	4.09741e-11
RFPL2	1770670	NM_006605.1	ret finger protein-like 2	10739	141.95	248.79	516.63	152.28	3.64	7.03977e-10
IL17RD	4060017	NM_001080973.1	interleukin 17 receptor D	54756	1268.04	4392.82	4613.91	2168.35	3.639	8.2312e-08
ITPR1	3990646	NM_002222.1	inositol 1,4,5-triphosphate receptor, type 1	3708	513.19	436.55	1867.15	1192.14	3.638	4.21523e-10
TRPM2	5700068	NM_001001188.3	transient receptor potential cation channel, subfamily M, member 2	7226	303.98	848.15	1105.69	410.72	3.637	1.28937e-08
C8ORF48	5860392	NM_001007090.1	Homo sapiens chromosome 8 open reading frame 48 (C8orf48), mRNA.	157773	476.3	1258.91	1731.88	625.9	3.636	3.74488e-11
NALP2	1510170	NM_017852.1	NLR family, pyrin domain containing 2	55655	154.32	179.28	560.93	175.1	3.635	1.7129e-09
ASS	2640544	NM_054012.2	argininosuccinate synthetase 1	445	903.73	2009.77	3284.61	1129.39	3.635	1.72393e-09
ZFAND1	7380707	NM_024699.1	zinc finger, AN1-type domain 1	79752	807.36	2049.38	2933.29	934.28	3.633	4.88087e-09
THOC3	670192	NM_032361.1	THO complex 3	84321	293.35	597.87	1065.35	266.31	3.632	1.52748e-08
HLA-A	2350066	NM_002116.5	major histocompatibility complex, class I, A	3105	649.54	750.51	2357.96	579.13	3.63	2.38766e-11
K6IRS4	940161	NM_175053.2	keratin 74	121391	132.56	117.58	481.21	107.66	3.63	7.37685e-11
IDI1	2640670	NM_004508.2	isopentenyl-diphosphate delta isomerase 1	3422	328.05	1074.53	1189.76	368.74	3.627	3.46725e-11
LOC643287	730142	XM_928075.1	similar to prothymosin, alpha (gene sequence 28)	643287	1861.67	6679.35	6738.31	1319.17	3.619	2.66143e-11
CDC5L	6760189	NM_001253.2	CDC5 cell division cycle 5-like (S. pombe)	988	967.16	4554.8	3498.61	1365.91	3.617	1.37509e-10
DNAJC1	2450678	NM_022365.2	DnaJ (Hsp40) homolog, subfamily C, member 1	64215	305.2	1402.61	1102.89	330.71	3.614	1.74657e-12
LOC391656	6770315	XM_373027.3	similar to ribosomal protein S15a	391656	8616.25	30298.4	31132.4	11887.2	3.613	4.91095e-11
BRP44L	4890093	NM_016098.1	brain protein 44-like	51660	9179.48	19917.1	33160.4	9595.21	3.612	9.37253e-11
TIA1	3120075	NM_022173.1	TIA1 cytotoxic granule-associated RNA binding protein	7072	452.77	1830.65	1633.79	424.49	3.608	9.26508e-09
AMY1A	1740220	NM_004038.3	amylase, alpha 1A (salivary)	276	771.02	3200.24	2780.46	830.23	3.606	3.8881e-11
NPFFR2	450594	NM_053036.1	neuropeptide FF receptor 2	10886	202.66	664.44	730.16	231.77	3.603	1.38299e-10
SLC30A1	5860521	NM_021194.2	solute carrier family 30 (zinc transporter), member 1	7779	907.78	1966.44	3269.07	1313.44	3.601	1.10915e-09
TBC1D9	1400070	NM_015130.1	TBC1 domain family, member 9 (with GRAM domain)	23158	715.61	2836.73	2576.97	906.25	3.601	2.05005e-09
LOC653341	6900458	XM_926984.1	PREDICTED: Homo sapiens similar to 60S ribosomal protein L23a (LOC653341), mRNA.	653341	9567.18	28746.4	34417.2	13145.9	3.597	8.69386e-12
LOC648113	5390148	XM_939884.1	PREDICTED: Homo sapiens similar to M-phase phosphoprotein, mpp8, transcript variant 1 (LOC648113), mRNA.	648113	2628.27	6391.77	9450.26	4491.11	3.596	1.8025e-08
FLJ44124	4860196	NM_001039755.1	hypothetical LOC641737	641737	2950.37	9529.63	10587.9	5462.16	3.589	6.16794e-08
HIF1A	4900010	NM_181054.1	hypoxia-inducible factor 1, alpha subunit (basic helix-loop-helix transcription factor)	3091	757.42	3041.25	2716.24	875.04	3.586	1.43824e-09
CNOT8	6560609	NM_004779.4	CCR4-NOT transcription complex, subunit 8	9337	221.87	823.04	795.06	249.16	3.584	5.25441e-10
LOC648517	3120598	XM_940680.1	similar to Aldo-keto reductase family 1 member C1 (20-alpha-hydroxysteroid dehydrogenase) (20-alpha-HSD) (Trans-1,2-dihydrobenzene-1,2-diol dehydrogenase) (High-affinity hepatic bile acid-binding protein) (HBAB) (Chlordecone reductase homolog HAKRC...	648517	910.69	826.97	3255.18	2858.86	3.574	7.75495e-08
SP3	1230593	NM_001017371.3	Sp3 transcription factor	6670	222.9	1102.64	795.75	245.07	3.57	1.21073e-07
TRIM36	1690402	NM_018700.3	tripartite motif-containing 36	55521	145.89	444.38	520.36	163.96	3.567	1.83376e-08
LY96	70167	NM_015364.2	lymphocyte antigen 96	23643	1681.8	1874.25	5996.66	4037.89	3.566	1.47314e-09
ZNF14	7610528	NM_021030.2	zinc finger protein 14	7561	3389.79	10774.2	12081.8	6521.33	3.564	1.9346e-07
KTN1	4730148	NM_004986.2	kinectin 1 (kinesin receptor)	3895	3664.48	14221.1	13056.2	6060.11	3.563	2.39837e-10
LOC440929	3370201	XM_937384.1	PREDICTED: Homo sapiens similar to 40S ribosomal protein S29 (LOC440929), mRNA.	440929	640.42	1908.94	2281.15	605.29	3.562	7.87868e-08
CPN2	2570398	NM_001080513.1	carboxypeptidase N, polypeptide 2	1370	137.54	149.5	489.7	147.27	3.56	9.44067e-11
SEC24D	4250451	NM_014822.1	SEC24 related gene family, member D (S. cerevisiae)	9871	287.71	1271.93	1021.45	374.04	3.55	4.85596e-10
RFNG	2070376	NM_002917.1	RFNG O-fucosylpeptide 3-beta-N-acetylglucosaminyltransferase	5986	3897.37	4244.28	13831.7	5458.06	3.549	5.26924e-11
RNPC3	2970315	NM_017619.3	RNA-binding region (RNP1, RRM) containing 3	55599	273.08	800.54	968.05	345.11	3.545	6.20477e-11
FLJ32252	1690612	NM_182510.1	hypothetical protein FLJ32252	146336	120.38	135.81	425.6	129.99	3.535	2.71386e-09
DAPP1	3460504	NM_014395.1	dual adaptor of phosphotyrosine and 3-phosphoinositides	27071	4973.68	15792.7	17567.8	8760.78	3.532	5.52451e-09
PPARBP	1070195	NM_004774.2	mediator complex subunit 1	5469	498.5	1725.32	1759.69	774.56	3.53	1.70279e-10
LOC651894	2710451	XM_941155.1	similar to ribosomal protein S12	651894	6370.03	21208.6	22484.2	9026.88	3.53	1.75867e-09
RBBP4	7160767	NM_005610.1	retinoblastoma binding protein 4	5928	177.62	740.18	626.9	212.45	3.529	2.27242e-09
C20ORF50	5340524	XM_941409.1	sel-1 suppressor of lin-12-like 2 (C. elegans)	80343	98.6	119.62	347.67	109.24	3.526	8.46818e-11
ARPC5	20142	NM_005717.2	actin related protein 2/3 complex, subunit 5, 16kDa	10092	5174.99	18080.2	18243	6603.06	3.525	4.65276e-10
C10ORF90	4560470	NM_001004298.2	chromosome 10 open reading frame 90	118611	124.2	157.89	437.15	118.94	3.52	8.46501e-10
ETAA16	5550228	NM_019002.2	Ewing tumor-associated antigen 1	54465	169.6	516.29	595.95	165.42	3.514	1.87095e-10
DUX4	5360167	NM_033178.2	double homeobox, 4	22947	197.09	183.29	692.36	196.2	3.513	3.92509e-11
KIAA1794	3170066	NM_018193.1	Fanconi anemia, complementation group I	55215	584	2313.21	2051.49	668.69	3.513	5.46896e-10
SYNGR1	6770768	NM_145731.2	synaptogyrin 1	9145	829.99	922.3	2914.42	770.64	3.511	1.22151e-10
LOC641992	270519	XM_935770.1	PREDICTED: Homo sapiens similar to cell division cycle 42 (LOC641992), mRNA.	641992	654.99	2348.5	2299.04	440.03	3.51	2.49476e-10
BMP7	3170100	NM_001719.1	bone morphogenetic protein 7 (osteogenic protein 1)	655	1128.62	1928.54	3958.66	1091.13	3.508	6.95904e-08
CMPK	6420446	NM_016308.1	cytidylate kinase	51727	995.35	4625.69	3490.34	1058.4	3.507	5.9187e-08
CT45-1	2320670	NM_001017417.1	cancer/testis antigen CT45-1	541466	180.48	615.61	632.4	172.46	3.504	1.84578e-10
RBBP6	6900161	NM_032626.5	retinoblastoma binding protein 6	5930	1219.11	2775.75	4267.07	1042.14	3.5	1.67594e-10
PRPF18	5860327	NM_003675.2	PRP18 pre-mRNA processing factor 18 homolog (S. cerevisiae)	8559	491.01	1698.62	1715.9	650.88	3.495	9.63363e-10
CKM	1580592	NM_001824.2	creatine kinase, muscle	1158	102.07	153.2	355.67	98.99	3.485	7.69088e-11
TOPBP1	870601	NM_007027.2	topoisomerase (DNA) II binding protein 1	11073	1247.56	4332.74	4347.49	1834.05	3.485	2.69022e-09
TUBD1	5270239	NM_016261.2	tubulin, delta 1	51174	336.95	1426.58	1172.68	391.38	3.48	6.56458e-11
ZNF165	6200014	NM_003447.2	zinc finger protein 165	7718	504.35	799.61	1752.4	694.59	3.475	1.63058e-11
LOC653147	6250386	XM_926208.1	hCG1995786	653147	460.07	1250.59	1598.39	546.88	3.474	4.99947e-11
MCART1	6770286	NM_033412.2	mitochondrial carrier triple repeat 1	92014	6493.08	23017.1	22540.5	14725	3.471	9.11878e-08
LAIR2	50278	NM_002288.3	leukocyte-associated immunoglobulin-like receptor 2	3904	116.58	153.31	404.53	125.99	3.47	5.56782e-10
DBNDD1	3870273	NM_001042610.1	dysbindin (dystrobrevin binding protein 1) domain containing 1	79007	942.84	1841.55	3270.01	1671.49	3.468	1.63058e-11
MAP4K5	2350451	NM_006575.3	mitogen-activated protein kinase kinase kinase kinase 5	11183	424.41	1568.75	1470.11	502.63	3.464	5.06907e-10
HNRPH2	4150059	NM_001032393.1	heterogeneous nuclear ribonucleoprotein H2 (H')	3188	233.74	944.15	808.27	183.69	3.458	5.13158e-08
CD68	4570438	NM_001251.1	CD68 molecule	968	736.11	2251.98	2544.04	1085.83	3.456	4.07103e-09
FTS	5720703	NM_022476.2	AKT interacting protein	64400	296.18	1074.76	1022.58	326.3	3.453	9.52024e-11
LOC130355	3930386	NM_001017927.1	hypothetical protein LOC130355	130355	350.74	1218.59	1210.33	577.98	3.451	1.20951e-09
YIPF4	7320379	NM_032312.2	Yip1 domain family, member 4	84272	1239.63	3637.37	4275.3	1770.62	3.449	1.14689e-10
KIAA0423	4890082	NM_015091.1	KIAA0423	23116	387.32	1361.59	1334.56	433.57	3.446	2.95982e-09
C8ORF45	4640132	NM_173518.2	chromosome 8 open reading frame 45	157777	2043.77	6330.32	7042.14	4216.99	3.446	1.8931e-07
RABL2A	7400376	NM_013412.1	RAB, member of RAS oncogene family-like 2A	11159	209.56	988.68	721.85	177.12	3.445	2.11269e-09
ARL14	3400209	NM_025047.1	ADP-ribosylation factor-like 14	80117	448.88	720.79	1545.47	771.67	3.443	3.96894e-11
FLJ20152	270114	NM_019000.2	family with sequence similarity 134, member B	54463	204.39	227.71	703.43	226.86	3.442	1.90039e-10
ZBTB11	6040379	NM_014415.1	zinc finger and BTB domain containing 11	27107	150.64	586.89	518.29	131.22	3.441	1.35921e-07
TRAPPC6B	2190022	NM_001079537.1	trafficking protein particle complex 6B	122553	156.12	353.07	537.11	160.06	3.44	1.52842e-10
KIAA1751	5570593	NM_001080484.1	KIAA1751	85452	917.1	2933.88	3153.23	1533.03	3.438	1.72999e-06
RAD21	2260551	NM_006265.1	RAD21 homolog (S. pombe)	5885	2600.51	10919.6	8934.14	2343.3	3.436	4.92363e-10
FAM40B	6060577	NM_020704.1	family with sequence similarity 40, member B	57464	557.46	1813.74	1915.49	898.07	3.436	3.00493e-08
HS.185764	3800577	AA215505	zr97b02.r1 NCI_CGAP_GCB1 Homo sapiens cDNA clone IMAGE:683595 5, mRNA sequence	NA	119.6	127.11	410.64	133.5	3.433	1.69766e-10
M160	240220	NM_174941.3	CD163 molecule-like 1	283316	1242.3	1074.95	4263.3	2215.31	3.432	7.69496e-11
L3MBTL3	770128	NM_001007102.1	l(3)mbt-like 3 (Drosophila)	84456	499	1283.58	1707.81	540.57	3.422	8.36649e-11
C9ORF30	5260538	NM_080655.1	chromosome 9 open reading frame 30	91283	1411.18	4880.86	4821.01	2779.97	3.416	1.1287e-10
NLRP3	1010035	NM_004895.3	NLR family, pyrin domain containing 3	114548	160.99	173.93	549.71	132.89	3.415	8.82485e-08
PRAMEF10	2350112	XM_942387.1	PREDICTED: Homo sapiens PRAME family member 10 (PRAMEF10), mRNA.	343071	156.74	145.95	535.12	147.19	3.414	2.31484e-10
IRX4	2600050	NM_016358.1	iroquois homeobox 4	50805	578.92	717.43	1975.35	585.35	3.412	7.1255e-11
EAF1	3840437	NM_033083.5	ELL associated factor 1	85403	190.47	543.73	649.5	220.63	3.41	5.97005e-09
ME1	3390326	NM_002395.2	malic enzyme 1, NADP(+)-dependent, cytosolic	4199	1159.57	4342.81	3949.47	2440.95	3.406	1.80999e-10
C6ORF115	6020681	XM_371848.4	chromosome 6 open reading frame 115	58527	509.39	1407.56	1729.65	764.56	3.396	5.10553e-11
COL24A1	6840639	NM_152890.4	collagen, type XXIV, alpha 1	255631	603.26	639.96	2046.65	1325.95	3.393	1.52724e-10
CT45-5	4670747	NM_001007551.2	cancer/testis antigen CT45-5	441521	270.22	789.91	916.5	262.71	3.392	1.22689e-09
ICA1	1410768	NM_022308.1	Homo sapiens islet cell autoantigen 1, 69kDa (ICA1), transcript variant 3, mRNA.	3382	1274.43	4020.03	4319.85	2384.79	3.39	2.32084e-08
C2ORF33	2100068	NM_020194.4	chromosome 2 open reading frame 33	56947	497.58	2245.48	1684.81	720.29	3.386	1.85791e-10
HLA-H	1980592	NR_001434.1	major histocompatibility complex, class I, H (pseudogene)	3136	259.05	351.09	876.36	224.14	3.383	6.11765e-11
ANP32C	6980328	NM_012403.1	acidic (leucine-rich) nuclear phosphoprotein 32 family, member C	23520	225.96	975.26	764.51	216.1	3.383	1.76453e-09
PRKRA	770021	NM_003690.3	protein kinase, interferon-inducible double stranded RNA dependent activator	8575	3549.1	11906.4	11996.7	4606.77	3.38	1.38561e-11
ABHD5	5860215	NM_016006.3	abhydrolase domain containing 5	51099	797.35	1871.72	2694.96	1020.27	3.38	9.42721e-11
YTHDC1	630544	NM_001031732.1	YTH domain containing 1	91746	145.06	389.68	490.12	120.41	3.379	5.44763e-09
LOC441244	3460703	XM_943658.1	PREDICTED: Homo sapiens chaperonin containing TCP1, subunit 6A-like, transcript variant 2 (LOC441244), mRNA.	441244	176.87	651.76	597.48	158.93	3.378	5.2749e-09
CCBE1	3370300	NM_133459.1	collagen and calcium binding EGF domains 1	147372	567.22	1849.74	1914.54	957.34	3.375	6.12062e-07
METRNL	4150689	XM_941466.1	meteorin, glial cell differentiation regulator-like	284207	6222.8	6107.03	20982.9	6309.03	3.372	7.71093e-12
GKAP1	6840750	NM_025211.2	G kinase anchoring protein 1	80318	171.33	627.23	577.64	185.86	3.372	1.03689e-10
LOC651453	4900402	XM_940610.1	similar to ribosomal protein L36	347292	248.97	714.21	839.47	304.5	3.372	5.58417e-10
NDUFAB1	4860563	NM_005003.2	NADH dehydrogenase (ubiquinone) 1, alpha/beta subcomplex, 1, 8kDa	4706	6389	22816.6	21536.6	9450.37	3.371	3.04382e-11
LOC650321	4010167	XM_939410.1	PREDICTED: Homo sapiens similar to zinc finger and BTB domain containing 8 opposite strand (LOC650321), mRNA.	650321	192.76	675.55	649.43	155.97	3.369	1.14689e-10
PLA2G4A	4730360	NM_024420.1	phospholipase A2, group IVA (cytosolic, calcium-dependent)	5321	239.68	1018.17	807.18	259.13	3.368	8.34154e-09
RASGRF1	6590068	NM_153815.1	Ras protein-specific guanine nucleotide-releasing factor 1	5923	333.19	331.25	1120.81	313.61	3.364	1.94548e-10
LOC649561	2070162	XM_938633.1	similar to basic leucine zipper and W2 domains 1	151579	404.93	1442.55	1359.76	360.69	3.358	1.6874e-10
RGS10	1440209	NM_001005339.1	regulator of G-protein signaling 10	6001	635.66	436.69	2133.65	569.36	3.357	5.79925e-11
HS.87124	4890632	AA232990	zr68f02.r1 Soares_NhHMPu_S1 Homo sapiens cDNA clone IMAGE:668571 5, mRNA sequence	NA	233.77	247.11	784.77	340.34	3.357	3.27484e-10
NMD3	5360204	NM_015938.2	NMD3 homolog (S. cerevisiae)	51068	501.08	1886.35	1682.17	687.87	3.357	3.29796e-09
MGC40405	620100	NM_152789.1	family with sequence similarity 133, member B	257415	1481.46	4589.92	4970.17	1507.68	3.355	8.61679e-08
HS.526642	110189	CR590917	one cut homeobox 2	9480	232.8	382.02	780.3	220.64	3.352	1.33951e-07
TFRC	2940435	NM_003234.1	transferrin receptor (p90, CD71)	7037	14196.1	28740	47547.5	38333.7	3.349	1.09567e-11
ASAH3L	1010307	NM_001010887.2	N-acylsphingosine amidohydrolase 3-like	340485	217.76	221.14	728.49	225.66	3.345	3.83132e-11
SMAD7	3890709	NM_005904.2	SMAD family member 7	4092	176.13	623.93	589.08	181.59	3.345	1.42429e-10
KRT9	5820291	NM_000226.2	keratin 9 (epidermolytic palmoplantar keratoderma)	3857	278.99	387.41	932.62	290.33	3.343	3.2705e-10
VPS26	4010689	NM_004896.2	vacuolar protein sorting 26 homolog A (S. pombe)	9559	161.37	587.73	539.16	178.3	3.341	5.92599e-09
TIAL1	1110091	XM_945552.1	PREDICTED: Homo sapiens TIA1 cytotoxic granule-associated RNA binding protein-like 1, transcript variant 4 (TIAL1), mRNA.	7073	646.4	2195.3	2158.46	817.14	3.339	4.16454e-11
ITGA9	4250315	NM_002207.2	integrin, alpha 9	3680	189.27	230.57	631.71	174.35	3.338	2.14806e-11
CCDC104	990114	NM_080667.3	coiled-coil domain containing 104	112942	1591.48	3996.15	5306.15	2190.57	3.334	1.5928e-11
CLCNKA	3930523	NM_004070.2	chloride channel Ka	1187	364.12	522.34	1214	465.51	3.334	7.63416e-11
SAR1A	3140553	NM_020150.3	SAR1 gene homolog A (S. cerevisiae)	56681	890.43	3528.49	2968.07	1122.36	3.333	7.57951e-08
RAET1L	730021	NM_130900.2	retinoic acid early transcript 1L	154064	281.92	260.04	939.02	301.9	3.331	1.42088e-10
METTL7B	5310142	NM_152637.1	methyltransferase like 7B	196410	692.88	671.83	2304.87	903.76	3.327	7.69088e-11
MATN1	1400142	NM_002379.2	matrilin 1, cartilage matrix protein	4146	217.26	340.83	722.75	231.58	3.327	2.25972e-09
KBTBD11	5050093	NM_014867.1	kelch repeat and BTB (POZ) domain containing 11	9920	1014.3	1559.27	3373.02	1003.98	3.325	8.52508e-11
C20ORF59	4250241	NM_022082.2	chromosome 20 open reading frame 59	63910	124.59	123.52	413.74	119.1	3.321	3.86045e-09
FAM46A	3940133	NM_017633.1	family with sequence similarity 46, member A	55603	3706.43	3644.48	12306.5	3950.48	3.32	6.3599e-12
SHCBP1	990025	NM_024745.2	SHC SH2-domain binding protein 1	79801	178.45	699.51	592.33	172.58	3.319	2.32827e-10
DNAJC10	990528	NM_018981.1	DnaJ (Hsp40) homolog, subfamily C, member 10	54431	221.29	827.19	734.5	248.46	3.319	1.82283e-08
LOC402694	2650026	XM_938847.1	similar to ribosomal protein L15	402694	10637.3	29909.4	35213.7	16872.4	3.31	1.31778e-11
MSH2	6290605	NM_000251.1	mutS homolog 2, colon cancer, nonpolyposis type 1 (E. coli)	4436	286.27	1125.03	946.12	257.92	3.305	8.93087e-10
SS18	6380465	NM_005637.2	synovial sarcoma translocation, chromosome 18	6760	980.43	2954.11	3239.9	1048.75	3.305	1.32114e-09
C5ORF34	1570221	NM_198566.1	chromosome 5 open reading frame 34	375444	202.9	729.02	669.64	193.02	3.3	2.26702e-08
LOC643554	6280521	XM_926857.1	ornithine aminotransferase pseudogene	643554	190.36	1148.91	627.42	171.02	3.296	1.21803e-09
LOC389834	1740239	NM_001013655.1	hypothetical gene supported by AK123403	389834	175.34	328.72	577.54	175.46	3.294	2.47704e-10
CHMP4C	2490554	NM_152284.3	chromatin modifying protein 4C	92421	215.49	488.66	709.17	247.8	3.291	6.98659e-08
TGFA	3420296	NM_003236.1	transforming growth factor, alpha	7039	407.28	370.84	1339.8	461.59	3.29	1.45547e-10
CHCHD7	3850180	NM_001011670.1	coiled-coil-helix-coiled-coil-helix domain containing 7	79145	216.28	597.87	710.5	296.54	3.285	1.8112e-08
LOC643161	6400735	XM_926530.1	family with sequence similarity 25, member A	643161	130.8	151.94	429.62	126.02	3.285	1.88202e-08
C4ORF16	3710753	NM_018569.2	chromosome 4 open reading frame 16	55435	184.07	546.75	604.29	271.1	3.283	2.60449e-08
SRP14P1	1300072	NR_003273.1	signal recognition particle 14kDa (homologous Alu RNA binding protein) pseudogene 1	390284	6983.67	19460.1	22922.2	9388.23	3.282	8.27587e-10
EED	5700743	NM_152991.1	embryonic ectoderm development	8726	205.51	705.91	674.28	146.77	3.281	2.64464e-10
UBLCP1	10278	NM_145049.1	ubiquitin-like domain containing CTD phosphatase 1	134510	1553.42	5525.27	5093.91	1765.21	3.279	1.07489e-07
SGSH	1340538	NM_000199.2	N-sulfoglucosamine sulfohydrolase (sulfamidase)	6448	641.5	525.91	2100.18	1216.31	3.274	2.30891e-09
LOC653328	6650564	XM_926913.1	PREDICTED: Homo sapiens similar to ribosomal protein S27 (LOC653328), mRNA.	653328	7422.31	17100.7	24293.7	7697.1	3.273	4.89843e-07
HS.437797	6400477	BU621701	UI-H-FL1-bga-h-12-0-UI.s1 NCI_CGAP_FL1 Homo sapiens cDNA clone UI-H-FL1-bga-h-12-0-UI 3, mRNA sequence	NA	148.9	207.5	487.12	143.42	3.271	2.3516e-08
LOC644655	5820296	XM_927761.1	PREDICTED: Homo sapiens similar to poly (ADP-ribose) polymerase family, member 8 (LOC644655), mRNA.	644655	178.35	434.46	582.8	210.4	3.268	6.73848e-09
SERINC3	2030279	NM_006811.2	serine incorporator 3	10955	110.22	270.7	359.86	132.08	3.265	7.05248e-09
ANKRA2	7400114	NM_023039.2	ankyrin repeat, family A (RFXANK-like), 2	57763	754.99	1804.53	2464.15	890.01	3.264	5.59353e-09
ATP1B3	1510088	XM_945505.1	PREDICTED: Homo sapiens ATPase, Na+/K+ transporting, beta 3 polypeptide, transcript variant 3 (ATP1B3), mRNA.	483	4517.34	14214.9	14736	5910.01	3.262	4.38675e-10
PCGF6	1780437	NM_032154.3	polycomb group ring finger 6	84108	485.36	2251.37	1583	466.75	3.262	8.84897e-09
RPIB9	240035	NM_138290.1	RUN domain containing 3B	154661	137.77	146.8	449.17	254.4	3.26	4.85292e-08
HS.575543	4220408	DA277595	DA277595 BRCOC2 Homo sapiens cDNA clone BRCOC2004904 5, mRNA sequence	NA	162.62	620.03	529.94	175.85	3.259	3.92899e-08
IFRD1	2340082	NM_001550.2	interferon-related developmental regulator 1	3475	740.07	1366.44	2411.17	1317.41	3.258	2.75657e-09
FAIM	150747	NM_001033032.1	Fas apoptotic inhibitory molecule	55179	138.98	514.58	452.16	121.05	3.254	3.72009e-10
HIST1H1C	5570279	NM_005319.3	histone cluster 1, H1c	3006	3739.68	8872.01	12163.5	5501.43	3.253	4.03546e-08
ZNHIT3	6650561	NM_001033577.1	zinc finger, HIT type 3	9326	1580.59	4334.11	5140.75	1814.33	3.252	9.40858e-11
C5ORF28	240576	NM_022483.3	chromosome 5 open reading frame 28	64417	4128.41	13333.1	13405.2	6992.4	3.247	1.9965e-07
HS.568928	6860593	AL157484	Homo sapiens mRNA; cDNA DKFZp762M127 (from clone DKFZp762M127)	NA	431.24	471.34	1398.24	429.95	3.242	3.31538e-11
LOC286016	7560053	NR_002187.1	hypothetical protein LOC286016	286016	4160.51	12901.3	13486.6	6469.51	3.242	6.43866e-10
BRWD2	5560136	NM_018117.10	bromodomain and WD repeat domain containing 2	55717	243.91	793.7	789.58	260.86	3.237	3.51797e-08
HEY1	3840753	NM_012258.2	hairy/enhancer-of-split related with YRPW motif 1	23462	509.31	779.21	1648.29	1008.3	3.236	5.90206e-10
COL17A1	990372	NM_130778.1	collagen, type XVII, alpha 1	1308	516.34	624.45	1670.31	736.8	3.235	8.45901e-11
CD164	10142	NM_006016.3	CD164 molecule, sialomucin	8763	139.96	453.68	452.47	125.14	3.233	2.84962e-09
DDX52	6940328	NM_007010.2	DEAD (Asp-Glu-Ala-Asp) box polypeptide 52	11056	1672.38	5870.09	5404.9	2497.06	3.232	9.44067e-11
FAHD2A	6020136	NM_016044.1	fumarylacetoacetate hydrolase domain containing 2A	51011	336.8	1133.22	1088.51	356.61	3.232	6.72094e-09
HMG1L1	3990202	NM_001008735.1	high-mobility group (nonhistone chromosomal) protein 1-like 1	10357	883.73	3552.28	2852.76	857.3	3.228	2.03649e-09
TM9SF2	5870632	NM_004800.1	transmembrane 9 superfamily member 2	9375	5692.9	14701	18351.3	6540.38	3.224	3.13264e-11
EIF1B	6060414	NM_005875.2	eukaryotic translation initiation factor 1B	10289	2550.65	5864.44	8219.72	4099	3.223	2.44719e-10
CAST	3990112	NM_173060.1	calpastatin	831	223.76	890.57	721.27	225.47	3.223	9.80171e-09
MGC26885	450673	NM_152339.2	spermatogenesis associated 2-like	124044	1577.84	2366.65	5077.04	2301.08	3.218	5.87317e-10
LOC653203	1770563	XM_927850.1	PREDICTED: Homo sapiens similar to hypothetical gene supported by BC039313, transcript variant 1 (LOC653203), mRNA.	653203	137.86	133.39	443.07	136.55	3.214	3.91157e-10
TNFRSF9	5670440	NM_001561.4	tumor necrosis factor receptor superfamily, member 9	3604	1403.84	1460.66	4510.22	2259.66	3.213	3.72303e-11
GPR30	270593	NM_001039966.1	G protein-coupled estrogen receptor 1	2852	834	1258.18	2679.8	574.24	3.213	6.77109e-08
WAC	6660673	NM_016628.2	WW domain containing adaptor with coiled-coil	51322	5350.68	14878.8	17178.4	8347.82	3.211	4.55084e-12
LOC643882	4200670	XM_931879.1	PREDICTED: Homo sapiens hypothetical protein LOC643882 (LOC643882), mRNA.	643882	202.72	613.19	650.68	269.46	3.21	8.00323e-09
RPLP1	6380639	NM_213725.1	ribosomal protein, large, P1	6176	15968	47516.2	51241.2	26902.1	3.209	1.87839e-09
HAMP	1050414	NM_021175.2	hepcidin antimicrobial peptide	57817	152.68	160.9	489.76	165.15	3.208	1.6953e-09
ADI1	6620278	NM_018269.1	acireductone dioxygenase 1	55256	178.88	393.38	573.52	129.92	3.206	3.6775e-09
ZNF268	4180487	NM_152943.1	zinc finger protein 268	10795	899.49	888.77	2881.65	969.46	3.204	1.11308e-10
TARS	2710195	NM_152295.3	threonyl-tRNA synthetase	6897	5670.68	15901.1	18160.6	7738.76	3.203	6.08963e-10
OTOS	6860097	NM_148961.3	otospiralin	150677	204.65	225.72	655.36	212.98	3.202	2.17775e-09
SNORD36A	2750446	NR_002448.1	small nucleolar RNA, C/D box 36A	26815	262.03	1095.15	838.36	225.11	3.2	1.11504e-09
ZNF140	6270056	NM_003440.2	zinc finger protein 140	7699	323.03	626.13	1033.62	381.77	3.2	2.56859e-09
DDX59	7210138	NM_001031725.1	DEAD (Asp-Glu-Ala-Asp) box polypeptide 59	83479	131.29	326.19	419.97	130.83	3.199	1.46819e-07
HS.555181	4280040	BM458075	AGENCOURT_6411402 NIH_MGC_71 Homo sapiens cDNA clone IMAGE:5530423 5, mRNA sequence	NA	214.14	619.51	684.7	262.7	3.197	1.59858e-09
TCEA1	4210189	NM_006756.2	transcription elongation factor A (SII), 1	6917	371.16	698.38	1185.56	387.98	3.194	2.99922e-09
SARS	6020093	NM_006513.2	seryl-tRNA synthetase	6301	1569.3	3625.72	5006.84	3031.86	3.191	1.57356e-08
RASGRP1	2760239	NM_005739.2	RAS guanyl releasing protein 1 (calcium and DAG-regulated)	10125	177.75	338	567.07	157.74	3.19	4.74361e-10
RBM13	3060397	NM_032509.2	RNA binding motif protein 13	84549	1486.23	4993.92	4741.28	2040.54	3.19	1.04425e-09
PHF3	4280608	NM_015153.1	PHD finger protein 3	23469	227.89	792.02	726.51	209.18	3.188	3.00947e-09
ETS1	6370435	NM_005238.2	v-ets erythroblastosis virus E26 oncogene homolog 1 (avian)	2113	763.77	3722.17	2433.79	738.67	3.187	5.75571e-09
GRK5	3190239	NM_005308.2	G protein-coupled receptor kinase 5	2869	549.09	1145.26	1747.03	687.46	3.182	5.71265e-10
EID3	3190672	NM_001008394.1	EP300 interacting inhibitor of differentiation 3	493861	170.92	198.85	543.84	250.63	3.182	1.03593e-09
UNC5A	1980634	NM_133369.2	unc-5 homolog A (C. elegans)	90249	114.29	127.99	363.57	111.52	3.181	8.05634e-11
GTF2H1	3420719	NM_005316.2	general transcription factor IIH, polypeptide 1, 62kDa	2965	148.95	510.15	473.75	164.09	3.181	9.79383e-09
MAD2L1	1780576	NM_002358.2	MAD2 mitotic arrest deficient-like 1 (yeast)	4085	164.93	848.74	524.28	130.52	3.179	2.17781e-09
IFT74	3170722	NM_025103.1	intraflagellar transport 74 homolog (Chlamydomonas)	80173	1987.59	6694.89	6306.89	2310.46	3.173	9.24176e-10
HBA2	2640286	NM_000517.3	hemoglobin, alpha 2	3040	173.56	224.54	550.64	164.58	3.173	4.26086e-09
IER3IP1	6860681	NM_016097.2	immediate early response 3 interacting protein 1	51124	530.02	2004.12	1681.66	615.61	3.173	1.89371e-07
FUT8	3870497	NM_178154.1	fucosyltransferase 8 (alpha (1,6) fucosyltransferase)	2530	1386.45	5950.07	4397.37	1600.58	3.172	6.73169e-10
HES4	5260070	NM_021170.2	hairy and enhancer of split 4 (Drosophila)	57801	4222.62	5009.98	13390.9	5445.96	3.171	3.84477e-11
BIRC3	5080021	NM_001165.3	baculoviral IAP repeat-containing 3	330	902.15	820.22	2858.46	940.69	3.169	1.12376e-10
TM4SF19	3800706	NM_138461.1	transmembrane 4 L six family member 19	116211	1193.37	1838.2	3777.64	2503.46	3.166	3.24892e-10
DUX5	7550367	NM_012149.2	double homeobox, 5	26581	122.1	119.4	386.63	132.88	3.166	9.73988e-09
HS.575540	290463	DB186869	DB186869 TLIVE2 Homo sapiens cDNA clone TLIVE2006870 5, mRNA sequence	NA	312.76	392.61	989.08	677.1	3.162	4.17662e-10
PAK1IP1	1990575	NM_017906.2	PAK1 interacting protein 1	55003	186.33	721.69	588.01	198.8	3.156	2.18945e-08
LOC649801	3180463	XM_938871.1	similar to cell division cycle 10 isoform 1	646913	152.21	629.38	480.42	160.23	3.156	6.49039e-07
LOC339804	4260609	XM_941655.1	hypothetical gene supported by AK075484; BC014578	339804	232.19	518.24	732.53	367.2	3.155	4.75949e-11
SMARCA1	430132	NM_003069.2	SWI/SNF related, matrix associated, actin dependent regulator of chromatin, subfamily a, member 1	6594	149.51	616.55	471.5	156.62	3.154	2.86009e-09
CYP46A1	1770484	NM_006668.1	cytochrome P450, family 46, subfamily A, polypeptide 1	10858	225.03	290.3	709.65	246.14	3.154	6.56252e-09
HRSP12	6290537	NM_005836.2	heat-responsive protein 12	10247	149.2	561.01	470.61	155.79	3.154	9.9107e-09
C9ORF111	5050577	NM_152286.2	patatin-like phospholipase domain containing 7	375775	728.44	624.58	2295.77	817.21	3.152	6.01618e-08
C12ORF11	5270451	NM_018164.1	chromosome 12 open reading frame 11	55726	138.49	686.05	436.53	193.9	3.152	1.13783e-06
ECT2	6840215	NM_018098.4	epithelial cell transforming sequence 2 oncogene	1894	3697.85	10591.4	11638.7	3113.98	3.147	3.34867e-09
SDFR1	430307	NM_012428.1	neuroplastin	27020	1186.73	4684.83	3733.41	1559.07	3.146	3.6879e-09
LOC391045	430019	XM_372780.3	PREDICTED: Homo sapiens similar to Solute carrier family 2, facilitated glucose transporter member 3 (Glucose transporter type 3, brain) (LOC391045), mRNA.	391045	145.22	244.53	456.77	177.79	3.145	4.26821e-06
TP53TG3	2650056	NM_016212.1	TP53TG3 protein	24150	1885.88	3452.56	5922.81	2427.99	3.141	1.59325e-10
GCH1	1010360	NM_001024070.1	GTP cyclohydrolase 1 (dopa-responsive dystonia)	2643	509.44	398.12	1597.42	407.56	3.136	2.02316e-09
PTS	4050437	NM_000317.1	6-pyruvoyltetrahydropterin synthase	5805	2803.99	5555.72	8785.63	3484.14	3.133	3.81051e-11
FTH1	5220240	NM_002032.2	ferritin, heavy polypeptide 1	2495	2027.76	4375.01	6345.73	7390.28	3.129	2.23902e-10
PTK9	1430168	NM_198974.1	twinfilin, actin-binding protein, homolog 1 (Drosophila)	5756	189.74	598.95	593.36	187.29	3.127	3.27499e-10
FUNDC1	4260192	NM_173794.2	FUN14 domain containing 1	139341	1377.22	2813.66	4306.33	1733.47	3.127	5.79036e-10
SMN1	2690703	XM_936952.1	PREDICTED: Homo sapiens survival of motor neuron 1, telomeric (SMN1), mRNA.	6606	244.32	881.11	763.89	248.67	3.127	3.76702e-08
PSMD14	2600025	NM_005805.2	proteasome (prosome, macropain) 26S subunit, non-ATPase, 14	10213	5866.61	16498.3	18319.8	9523.33	3.123	1.06339e-10
SMARCA5	3780465	NM_003601.2	SWI/SNF related, matrix associated, actin dependent regulator of chromatin, subfamily a, member 5	8467	495.4	1763.1	1547.31	669.56	3.123	3.24892e-10
LOC338799	5390563	XR_001331.1	PREDICTED: Homo sapiens hypothetical locus LOC338799, transcript variant 1 (LOC338799), misc RNA.	338799	190.96	503.2	596.34	219.48	3.123	1.1347e-09
DEFB1	4920040	NM_005218.3	defensin, beta 1	1672	154.6	165.89	482.46	166.76	3.121	2.39813e-09
FLJ14816	730471	NM_032845.1	Homo sapiens hypothetical protein FLJ14816 (FLJ14816), mRNA.	84931	136.58	155.83	426.15	140.82	3.12	2.46874e-09
TACC2	3140743	NM_006997.2	transforming, acidic coiled-coil containing protein 2	10579	1075.59	1097.44	3352.2	1304.48	3.117	1.6893e-10
ST7L	1430279	NM_138729.2	suppression of tumorigenicity 7 like	54879	264.82	541.47	825.4	317.75	3.117	1.58777e-09
PLEKHA5	4230204	NM_019012.2	pleckstrin homology domain containing, family A member 5	54477	302.84	1253.24	943.59	267.67	3.116	2.33723e-10
CDO1	4640491	NM_001801.2	cysteine dioxygenase, type I	1036	202.53	679.65	630.24	254.31	3.112	1.33703e-07
ISCA1	5960221	NM_030940.3	iron-sulfur cluster assembly 1 homolog (S. cerevisiae)	81689	641.71	2045.77	1995.25	733.46	3.109	4.48258e-08
KSR1	2630500	NM_014238.1	kinase suppressor of ras 1	8844	277.01	298.78	860.2	326.33	3.105	8.22089e-10
SAV1	2070025	NM_021818.2	salvador homolog 1 (Drosophila)	60485	495.55	1803	1538.1	605.11	3.104	1.06951e-09
LOC653506	2030132	XM_927769.1	similar to meteorin, glial cell differentiation regulator-like	653506	18509.4	15252.9	57407.6	18225.8	3.102	1.75517e-11
LOC650472	2760475	XM_939563.1	PREDICTED: Homo sapiens similar to 60S ribosomal protein L23a (LOC650472), mRNA.	650472	7905.33	22071.5	24512.7	11204.6	3.101	1.30429e-09
HS.297558	6620300	CR624487	full-length cDNA clone CS0DI026YO17 of Placenta Cot 25-normalized of Homo sapiens (human)	NA	120.08	113.82	372.31	114.61	3.101	1.62321e-09
HS.46762	6900689	BX116929	BX116929 Soares_multiple_sclerosis_2NbHMSP Homo sapiens cDNA clone IMAGp998E17622, mRNA sequence	NA	244.35	258.84	756.91	173.64	3.098	6.42332e-10
SNX10	3360634	NM_013322.2	sorting nexin 10	29887	572.09	2110.71	1770.87	726.99	3.095	7.75314e-09
LOC284293	6650553	XM_209104.2	PREDICTED: Homo sapiens similar to Placental thrombin inhibitor (Cytoplasmic antiproteinase) (CAP) (Protease inhibitor 6) (PI-6) (Serpin B6) (LOC284293), mRNA.	284293	539.89	1132.45	1669.87	567.17	3.093	2.27242e-09
MAPKAPK5	3140156	NM_139078.1	mitogen-activated protein kinase-activated protein kinase 5	8550	1064.26	3500.55	3290.46	1650.57	3.092	4.58133e-10
SAP30	1780673	NM_003864.1	Sin3A-associated protein, 30kDa	8819	1592.83	7037.04	4921.24	1819.36	3.09	1.03593e-09
CGNL1	110100	NM_032866.3	cingulin-like 1	84952	3174	4263.53	9803.54	2946.74	3.089	1.06181e-09
OLFM1	3800204	NM_006334.2	olfactomedin 1	10439	235.73	404.14	727.73	291.13	3.087	2.91746e-11
CCT6A	5820392	NM_001009186.1	chaperonin containing TCP1, subunit 6A (zeta 1)	908	3470.55	11736.7	10711.9	5885.37	3.087	7.84511e-11
MAFF	1430138	NM_012323.2	v-maf musculoaponeurotic fibrosarcoma oncogene homolog F (avian)	23764	478.68	485.4	1476.94	884.3	3.085	4.14626e-10
LOC441208	3060739	NM_001013723.1	hypothetical gene supported by AK094370	441208	173.61	433.08	535.63	245.97	3.085	8.39091e-10
CA2	2060674	NM_000067.1	carbonic anhydrase II	760	2824.44	5489.24	8709.49	3765.15	3.084	8.75312e-11
REG3G	1580086	NM_001008387.1	regenerating islet-derived 3 gamma	130120	133.42	169.32	411.48	298.14	3.084	3.82062e-08
MB	2970600	NM_203377.1	myoglobin	4151	133.37	197.13	411.27	142.06	3.084	1.8035e-07
TFIP11	2600600	NM_001008697.1	tuftelin interacting protein 11	24144	1108	1727.81	3414.31	1130.74	3.081	1.00143e-10
NTF3	2940441	NM_002527.3	neurotrophin 3	4908	1465.03	2337.92	4513.1	1454.82	3.081	3.48963e-09
LOC648863	4640136	XM_937942.1	PREDICTED: Homo sapiens similar to cell division cycle 42 (LOC648863), mRNA.	648863	171.52	470.17	527.6	145.83	3.076	4.2948e-11
FLJ42461	5360242	NM_198501.1	smoothelin-like 2	342527	113.51	132.16	348.8	122.22	3.073	5.32022e-10
ABCC9	2760338	NM_020297.1	ATP-binding cassette, sub-family C (CFTR/MRP), member 9	10060	155.88	220.64	478.57	197.46	3.07	7.82503e-10
ABLIM3	2350747	NM_014945.1	actin binding LIM protein family, member 3	22885	253.12	328.58	776.81	329.18	3.069	3.5651e-09
LOC645018	7320196	XM_930178.1	similar to 40S ribosomal protein S2	645018	1611.41	4512.89	4942.43	1494.87	3.067	5.68798e-08
REL	2230592	NM_002908.2	v-rel reticuloendotheliosis viral oncogene homolog (avian)	5966	142.54	334.77	436.91	159.5	3.065	5.46344e-08
FLJ30058	2340491	NM_144967.2	hypothetical protein FLJ30058	158763	329.51	539.29	1009.67	384.11	3.064	1.94227e-10
LOC652421	5890598	XM_941859.1	PREDICTED: Homo sapiens similar to tripartite motif protein 39 (LOC652421), mRNA.	652421	148.04	240.05	453.06	139.29	3.06	6.69737e-10
HIPK2	10332	NM_022740.2	homeodomain interacting protein kinase 2	28996	1054.8	1227.21	3227.8	1742.97	3.06	8.65838e-07
ALOXE3	990685	NM_021628.1	arachidonate lipoxygenase 3	59344	386.6	433.5	1182.78	592.38	3.059	1.94658e-08
CASP4	4830242	NM_001225.3	caspase 4, apoptosis-related cysteine peptidase	837	154.32	332.14	471.12	143.98	3.053	8.80353e-09
DNAJA4	6480091	NM_018602.2	DnaJ (Hsp40) homolog, subfamily A, member 4	55466	751.07	626.39	2284.09	732.96	3.041	2.6592e-09
PPIB	2900112	NM_000942.4	peptidylprolyl isomerase B (cyclophilin B)	5479	189.95	497.56	577.43	183.73	3.04	4.6376e-09
GPATCH4	4610136	NM_182679.1	G patch domain containing 4	54865	171.31	770.36	520.78	228.36	3.04	1.8025e-08
LOC644310	3850452	XM_927480.1	similar to ubiquinol-cytochrome c reductase complex 7.2kDa protein isoform a	644310	337.57	1118.3	1025.44	404.2	3.038	4.29143e-10
AKR1C3	7210632	NM_003739.4	aldo-keto reductase family 1, member C3 (3-alpha hydroxysteroid dehydrogenase, type II)	8644	7748.14	7340.49	23525.6	23215.4	3.036	5.38403e-10
CCDC91	6380373	NM_018318.3	coiled-coil domain containing 91	55297	160.52	534.35	486.64	165.22	3.032	2.17043e-08
RKHD2	6860445	NM_016626.2	mex-3 homolog C (C. elegans)	51320	1149.9	3990.7	3482.83	1084.63	3.029	4.44177e-08
PPIL5	3940161	NM_152329.3	peptidylprolyl isomerase (cyclophilin)-like 5	122769	160.41	578.43	485.26	155.54	3.025	1.6235e-09
TUBE1	6370674	NM_016262.3	tubulin, epsilon 1	51175	156.62	416.95	473.84	168.29	3.025	1.83125e-08
KIF21A	1660593	NM_017641.2	kinesin family member 21A	55605	680.22	1613.92	2057.57	919.9	3.025	1.71388e-07
PDLIM3	6330008	NM_014476.1	PDZ and LIM domain 3	27295	2690.87	2820.39	8130.66	2916.1	3.022	2.67318e-10
GCOM1	3610707	NM_001018096.1	GRINL1A combined protein	145781	194.03	213.23	585.8	155.29	3.019	6.4224e-10
RPS3A	6560164	NM_001006.3	ribosomal protein S3A	6189	9575.16	25430.3	28894.4	13605.7	3.018	4.00092e-09
RPSA	2320544	NM_001012321.1	ribosomal protein SA	3921	145.71	369.28	439.8	107.63	3.018	4.63806e-08
CXORF26	1170347	NM_016500.3	chromosome X open reading frame 26	51260	2353.75	6251.38	7097.51	3454.47	3.015	1.75274e-10
LOC642934	7040482	XM_931177.1	PREDICTED: Homo sapiens hypothetical protein LOC642934 (LOC642934), mRNA.	642934	3313.38	8805.47	9985.07	3845.1	3.014	2.66767e-09
NUP54	6940201	NM_017426.2	nucleoporin 54kDa	53371	438.59	1333.16	1321.86	475.81	3.014	7.01011e-09
LOC649159	4490113	XM_938230.1	PREDICTED: Homo sapiens similar to CG7467-PA, isoform A (LOC649159), mRNA.	649159	226.39	216.99	682.31	230.48	3.014	1.74382e-08
LOC389672	3180131	XM_933893.1	PREDICTED: Homo sapiens similar to 40S ribosomal protein SA (p40) (34/67 kDa laminin receptor) (Colon carcinoma laminin-binding protein) (NEM/1CHD4) (Multidrug resistance-associated protein MGr1-Ag), transcript variant 3 (LOC389672), mRNA.	389672	1072.08	2395.72	3230.61	976.11	3.013	1.16226e-08
OTUD6B	5550537	NM_016023.2	OTU domain containing 6B	51633	1077.65	3438.68	3246.31	1156.34	3.012	9.16681e-07
MYOT	1400392	NM_006790.1	myotilin	9499	166.78	160.45	502.24	181.14	3.011	2.16693e-09
HPCAL1	520184	NM_002149.2	hippocalcin-like 1	3241	11015.3	8943.49	33114.4	11287.2	3.006	1.79643e-11
ZNF486	3130544	XM_371152.2	zinc finger protein 486	90649	13168.3	40415.8	39586.6	21903.8	3.006	2.01408e-08
PRKAA2	1770577	NM_006252.2	protein kinase, AMP-activated, alpha 2 catalytic subunit	5563	196.37	557.33	590.23	261.96	3.006	2.39683e-08
LOC648099	5420349	XM_937154.1	PREDICTED: Homo sapiens similar to positive cofactor 2, glutamine/Q-rich-associated protein isoform b (LOC648099), mRNA.	648099	703.56	1589.75	2115.24	884.39	3.006	2.93824e-06
MOCS1	7560543	NM_001075098.1	molybdenum cofactor synthesis 1	4337	1050.12	1707.98	3153.56	1316.65	3.003	1.0933e-10
HNRPLL	6560451	NM_138394.2	heterogeneous nuclear ribonucleoprotein L-like	92906	328.68	1334.41	986.95	441.7	3.003	2.10027e-09
DDHD1	430367	NM_030637.1	DDHD domain containing 1	80821	140.45	308.32	421.77	136.03	3.003	1.82109e-08
LOC134997	870537	NR_000030.1	peptidylprolyl isomerase A processed pseudogene	134997	18836.3	55683.4	56551.7	25888.4	3.002	1.14798e-08
CASP6	5550709	NM_032992.2	caspase 6, apoptosis-related cysteine peptidase	839	204.97	646.67	615.3	202.13	3.002	2.83376e-08
NIN	2190196	NM_016350.3	ninein (GSK3B interacting protein)	51199	3107.86	1493.98	1036.41	2483.93	0.333	2.47035e-11
SLC35F3	6270093	NM_173508.1	solute carrier family 35, member F3	148641	593.94	437.31	197.85	382.27	0.333	5.648e-11
GSN	2370482	NM_198252.1	gelsolin (amyloidosis, Finnish type)	2934	1095.83	489.8	364.64	724.14	0.333	1.66296e-09
TBX3	7200195	NM_016569.3	T-box 3 (ulnar mammary syndrome)	6926	2001.97	1258.71	666.02	1617.84	0.333	3.4175e-09
SFRP4	2640543	NM_003014.2	secreted frizzled-related protein 4	6424	765.06	432.57	254.43	528.44	0.333	5.60606e-09
PTCH	1410289	NM_000264.2	patched homolog 1 (Drosophila)	5727	821.4	423.02	273	527.28	0.332	5.12064e-10
RBMS3	4010431	NM_014483.2	RNA binding motif, single stranded interacting protein	27303	1577.89	1249.92	523.49	920.63	0.332	3.37341e-09
ECM2	5420689	NM_001393.2	extracellular matrix protein 2, female organ and adipocyte specific	1842	1297.66	622.24	431.07	1497.2	0.332	4.66411e-09
HS.100261	270762	AK130049	Homo sapiens cDNA FLJ26539 fis, clone KDN09310	NA	6132.02	4275.95	2027.27	4257.57	0.331	6.03956e-11
SH3GL3	1300603	NM_003027.2	SH3-domain GRB2-like 3	6457	1789.13	1664.45	592.48	1652.97	0.331	1.7129e-09
HPS4	6280189	NM_152843.1	Hermansky-Pudlak syndrome 4	89781	6899.99	5597.13	2285.42	7853.69	0.331	2.54145e-09
TCF4	2510672	NM_003199.1	transcription factor 4	6925	2501	1797.45	828.45	1657.98	0.331	1.21238e-08
MRPS18B	50056	NM_014046.2	mitochondrial ribosomal protein S18B	28973	3268.59	1235.03	1080.96	1587.42	0.331	3.59709e-07
EPHA5	5360408	NM_004439.4	EPH receptor A5	2044	1026.88	996.21	339.15	1084.12	0.33	5.88517e-11
CAV1	5550379	NM_001753.3	caveolin 1, caveolae protein, 22kDa	857	2984.22	2110.83	983.4	2028.08	0.33	9.99265e-10
CDK2	2350286	NM_001798.2	cyclin-dependent kinase 2	1017	3350.85	954.29	1106.52	1236.73	0.33	1.61909e-05
PRR4	4890626	NM_007244.1	proline rich 4 (lacrimal)	11272	1887.79	697.5	620.28	1674.46	0.329	1.37509e-10
PHLDA1	5900725	NM_007350.2	pleckstrin homology-like domain, family A, member 1	22822	1919.98	1517.68	631.3	1563.87	0.329	1.70279e-10
DACT1	3520241	NM_016651.4	dapper, antagonist of beta-catenin, homolog 1 (Xenopus laevis)	51339	1290.23	1785.88	424.4	1168.8	0.329	2.11786e-09
COL4A2	6760475	NM_001846.1	collagen, type IV, alpha 2	1284	1968.39	1072.57	648.24	1691.36	0.329	1.31921e-08
CDC2L2	5690152	NM_033531.1	cell division cycle 2-like 2 (PITSLRE proteins)	728642	1555.88	1239.43	509.66	995.7	0.328	6.49586e-10
FTO	2900129	NM_001080432.1	fat mass and obesity associated	79068	2397.98	1068.2	787.27	1698.1	0.328	5.26439e-08
MYO1C	3710605	NM_033375.3	myosin IC	4641	2283.66	1227.75	746.09	1890.14	0.327	3.48279e-11
HS.12876	6520427	BG698090	602659965F1 NCI_CGAP_Skn3 Homo sapiens cDNA clone IMAGE:4802969 5, mRNA sequence	NA	2413.15	2605.4	790.03	1889.02	0.327	4.25363e-09
TPM1	5560246	NM_001018004.1	tropomyosin 1 (alpha)	7168	36838	26054.5	12061	24582.4	0.327	8.84897e-09
S100A16	110468	NM_080388.1	S100 calcium binding protein A16	140576	9070.65	5770.92	2955.47	6493.03	0.326	1.49253e-10
ERCC2	4260435	NM_000400.2	excision repair cross-complementing rodent repair deficiency, complementation group 2 (xeroderma pigmentosum D)	2068	754.71	469.94	246.28	643.07	0.326	2.35791e-10
CXXC6	6760487	NM_030625.1	CXXC finger 6	80312	670.4	531.38	218.43	448.82	0.326	3.64637e-09
ARPP-19	2140368	NM_006628.4	cyclic AMP phosphoprotein, 19 kD	10776	3503.39	1198.85	1142.46	1621.53	0.326	1.33025e-08
C9ORF19	830278	NM_022343.2	chromosome 9 open reading frame 19	152007	21517	17664.7	6996.77	14842.6	0.325	1.73966e-11
PRKCA	6560564	NM_002737.2	protein kinase C, alpha	5578	4890.1	7268.56	1590.52	4282.53	0.325	2.43111e-11
COL1A1	6960142	NM_000088.2	collagen, type I, alpha 1	1277	35986.8	18995.7	11708	26167.9	0.325	1.08423e-10
PKIB	3610615	NM_032471.4	protein kinase (cAMP-dependent, catalytic) inhibitor beta	5570	36708.3	17747.2	11946.2	17625.5	0.325	1.94766e-09
LOC648081	4050315	XM_937132.1	similar to Protein SET (Phosphatase 2A inhibitor I2PP2A) (I-2PP2A) (Template-activating factor I) (TAF-I) (HLA-DR-associated protein II) (PHAPII) (Inhibitor of granzyme A-activated DNase) (IGAAD)	646817	4256.27	2139.09	1380.17	2448.57	0.324	5.62973e-07
OSBPL10	6760593	NM_017784.3	oxysterol binding protein-like 10	114884	11480.5	13785.8	3703.53	11350.1	0.323	2.26356e-11
FLJ20701	1410114	NM_017933.3	phosphotyrosine interaction domain containing 1	55022	2192.95	1399.39	709.06	1820.02	0.323	8.84971e-11
DKFZP761P0423	3370242	XM_291277.4	homolog of rat pragma of Rnd2	157285	1934.57	1756.34	624.22	1735.41	0.323	1.38643e-10
OAT	7610561	NM_000274.1	ornithine aminotransferase (gyrate atrophy)	4942	34579.2	20457.7	11170.1	20334.9	0.323	1.06531e-09
LOC653257	4230075	XM_932681.1	PREDICTED: Homo sapiens similar to Gamma-glutamyltranspeptidase 1 precursor (Gamma-glutamyltransferase 1) (CD224 antigen), transcript variant 6 (LOC653257), mRNA.	653257	522.02	288.36	168.54	237.63	0.323	2.63692e-09
PHF15	770411	NM_015288.4	PHD finger protein 15	23338	1404.98	1116.57	454.38	1206.59	0.323	3.12236e-09
DCBLD1	5700747	NM_173674.1	discoidin, CUB and LCCL domain containing 1	285761	3530.79	2924.26	1139.25	3029.04	0.323	3.89519e-09
PPP1R14B	5290097	NM_138689.2	protein phosphatase 1, regulatory (inhibitor) subunit 14B	26472	32424	16769.8	10482	17860.6	0.323	1.60973e-08
SORD	1230598	NM_003104.3	sorbitol dehydrogenase	6652	1006.72	376.61	325.02	561.28	0.323	5.74501e-07
COL12A1	3060095	NM_080645.1	collagen, type XII, alpha 1	1303	7810.19	3850.74	2518.11	6472.31	0.322	1.25001e-10
AHNAK	450553	NM_001620.1	AHNAK nucleoprotein	79026	8599.68	7683.72	2770.81	7876.6	0.322	6.40766e-10
POLDIP3	7330228	NM_032311.3	polymerase (DNA-directed), delta interacting protein 3	84271	1383.71	531.97	445.19	835.72	0.322	5.57604e-09
HS.193557	2450114	AK056963	Homo sapiens cDNA FLJ32401 fis, clone SKMUS2000339	NA	5676.06	3184.69	1822.8	3568.94	0.321	1.08165e-09
CMTM7	4250048	NM_138410.2	CKLF-like MARVEL transmembrane domain containing 7	112616	1773.08	651.08	568.91	902.32	0.321	3.45374e-09
ANKRD25	3120400	NM_015493.4	ankyrin repeat domain 25	25959	1668.62	842.9	535.02	966.31	0.321	8.77287e-09
NPLOC4	1470154	NM_017921.1	nuclear protein localization 4 homolog (S. cerevisiae)	55666	6250.13	2914.28	2007.25	5123.08	0.321	1.83828e-08
GLI2	5290427	NM_005270.2	GLI-Kruppel family member GLI2	2736	2216	2278.54	711.95	2009.55	0.321	2.33342e-08
GRB10	5960725	NM_005311.3	growth factor receptor-bound protein 10	2887	1180.36	802.54	377.9	1179.18	0.32	1.21039e-10
C6ORF168	1580139	NM_032511.1	chromosome 6 open reading frame 168	84553	1442.92	751.44	461.07	1069.98	0.32	1.49895e-10
FHOD3	1300670	NM_025135.2	formin homology 2 domain containing 3	80206	1118.06	866.07	357.41	1246.8	0.32	6.2057e-10
GAS1	360047	NM_002048.1	growth arrest-specific 1	2619	3898.11	3182.39	1248.87	2539.61	0.32	3.57133e-08
HS.434957	1820743	BC004287	Homo sapiens, clone IMAGE:3618365, mRNA	NA	1324.45	1087.72	422.4	1379.59	0.319	4.10748e-11
SH3PXD2A	3460451	NM_014631.2	SH3 and PX domains 2A	9644	4950.71	4303.61	1579.53	7161.77	0.319	6.29532e-11
CCDC3	780341	NM_031455.2	coiled-coil domain containing 3	83643	7655.85	6020.57	2440.15	6227.52	0.319	6.55464e-11
ZP3	630474	NM_007155.4	zona pellucida glycoprotein 3 (sperm receptor)	7784	5057.43	2874.15	1612.56	3997.44	0.319	4.6376e-09
AMOT	3290646	NM_133265.2	angiomotin	154796	2428.77	2166.7	773.18	1553.44	0.318	1.42088e-10
EXOSC5	2810241	NM_020158.3	exosome component 5	56915	2487.74	1673.66	787.47	2017.82	0.317	1.70567e-10
ITGA11	1770561	NM_012211.3	integrin, alpha 11	22801	382.06	198.63	121.2	261.53	0.317	1.1289e-09
ACOT7	6580639	NM_007274.3	acyl-CoA thioesterase 7	11332	10510.5	5923.85	3320.77	7278.24	0.316	5.48504e-10
ABCC3	270615	NM_020037.1	Homo sapiens ATP-binding cassette, sub-family C (CFTR/MRP), member 3 (ABCC3), transcript variant MRP3A, mRNA.	8714	2770.8	1347.16	875.69	4702.61	0.316	4.66411e-09
TPM3	3400692	NM_153649.2	tropomyosin 3	7170	18923.7	6638.1	5976.16	8901.5	0.316	3.93615e-08
CALD1	4230328	NM_033157.2	caldesmon 1	800	8591.45	6167.72	2703.21	6144.87	0.315	1.19916e-08
TTYH2	1690053	NM_052869.1	tweety homolog 2 (Drosophila)	94015	499.97	297.99	157.14	460.47	0.314	6.96903e-09
LOC645099	6180192	XM_930411.1	PREDICTED: Homo sapiens hypothetical protein LOC645099, transcript variant 1 (LOC645099), mRNA.	645099	4095.02	2103.28	1285.41	1631.87	0.314	3.56409e-06
ACPL2	5720537	NM_152282.3	acid phosphatase-like 2	92370	1229.85	1000.38	384.7	1029.91	0.313	3.99218e-11
LOC144501	4830520	NM_182507.1	keratin 80	144501	28653.1	34771	8980.4	30807.3	0.313	1.56953e-10
MLL	2140349	NM_005933.2	myeloid/lymphoid or mixed-lineage leukemia (trithorax homolog, Drosophila)	4297	1135.79	577.44	355.21	712.86	0.313	6.34375e-10
OSBPL9	3360685	NM_148906.1	oxysterol binding protein-like 9	114883	6769.72	3304.45	2116.07	4153.66	0.313	7.28044e-07
HS.531457	3400709	AK094914	Homo sapiens cDNA FLJ37595 fis, clone BRCOC2007864	NA	3027.4	2431.73	944.83	2738.08	0.312	3.46725e-11
LOC388275	2940066	XM_928429.1	PREDICTED: Homo sapiens similar to Heterogeneous nuclear ribonucleoprotein A1 (Helix-destabilizing protein) (Single-strand binding protein) (hnRNP core protein A1) (HDP-1) (Topoisomerase-inhibitor suppressed) (LOC388275), mRNA.	388275	52030.3	24639.3	16240.4	26044	0.312	5.32022e-10
NDST1	2470215	NM_001543.3	N-deacetylase/N-sulfotransferase (heparan glucosaminyl) 1	3340	1132.16	718.1	352.98	992.32	0.312	1.24312e-09
TPST2	5690347	NM_001008566.1	tyrosylprotein sulfotransferase 2	8459	33800.2	25451.8	10527.1	32128.4	0.311	7.46197e-11
MYL2	1260463	NM_000432.2	myosin, light chain 2, regulatory, cardiac, slow	4633	1179.21	576.34	366.49	610.48	0.311	6.25348e-10
RNF25	1500477	NM_022453.2	ring finger protein 25	64320	1394.61	383.58	434.22	705.46	0.311	1.76356e-09
LRRC17	6420431	NM_001031692.1	leucine rich repeat containing 17	10234	599.79	745.66	186.83	298.78	0.311	1.77195e-09
PLAT	3710044	NM_000930.2	plasminogen activator, tissue	5327	4005.24	2529.92	1240.9	2992.19	0.31	9.54722e-11
SORT1	160019	NM_002959.4	sortilin 1	6272	5387.26	2426.95	1669.14	3227.54	0.31	3.90064e-10
LOC348180	5490086	XM_939188.1	PREDICTED: Homo sapiens hypothetical protein LOC348180, isoform 1 (LOC348180), mRNA.	348180	893.3	330.45	276.7	519.29	0.31	4.18345e-09
C4ORF18	2650605	NM_016613.4	chromosome 4 open reading frame 18	51313	4196.21	2158.67	1302.05	2767.82	0.31	6.08819e-09
CHST3	3930736	NM_004273.2	carbohydrate (chondroitin 6) sulfotransferase 3	9469	3467.49	1808.68	1069.98	3847.46	0.309	3.69315e-10
HS.369398	3420242	BC038556	Homo sapiens, clone IMAGE:3446976, mRNA	NA	2195.55	2008.73	679.18	2195.19	0.309	6.4086e-10
GPX1	60647	NM_201397.1	glutathione peroxidase 1	2876	14502.1	6478.74	4450.97	8859.76	0.307	2.02333e-10
LGR5	7150403	NM_003667.2	leucine-rich repeat-containing G protein-coupled receptor 5	8549	422.21	224.97	129.62	238	0.307	4.25151e-10
FAM20C	4860646	NM_020223.1	family with sequence similarity 20, member C	56975	800.68	490.87	245.81	653.36	0.307	5.51095e-10
COL8A1	2510091	NM_020351.2	collagen, type VIII, alpha 1	1295	15747.3	8814.64	4811.86	10111.1	0.306	1.24563e-10
S100A2	2970017	NM_005978.3	S100 calcium binding protein A2	6273	2297.63	1735.02	704.18	2171.1	0.306	3.23765e-10
LOC642477	4570041	XM_925855.1	PREDICTED: Homo sapiens hypothetical protein LOC642477, transcript variant 1 (LOC642477), mRNA.	642477	6532.01	3056.26	1990.67	5200.53	0.305	8.79063e-10
MGC15476	1990196	NM_145056.1	dapper, antagonist of beta-catenin, homolog 3 (Xenopus laevis)	147906	2400.68	2292.17	730.21	1574.33	0.304	6.59776e-09
C14ORF78	3390551	XM_290629.6	AHNAK nucleoprotein 2	113146	15631.1	13642.5	4731.05	13602.6	0.303	9.87615e-11
CHD4	4640435	NM_001273.2	chromodomain helicase DNA binding protein 4	1108	23695.6	11553.5	7182.76	12338.3	0.303	1.42088e-10
ERBB2	4050156	NM_004448.2	v-erb-b2 erythroblastic leukemia viral oncogene homolog 2, neuro/glioblastoma derived oncogene homolog (avian)	2064	6009.81	3525.46	1822.59	4300.1	0.303	2.94052e-10
HS.568777	2340414	BU838786	AGENCOURT_8210259 NIH_MGC_112 Homo sapiens cDNA clone IMAGE:6258046 5, mRNA sequence	NA	865.7	390.79	262.56	580.28	0.303	3.81645e-09
ZCCHC14	2710402	NM_015144.1	zinc finger, CCHC domain containing 14	23174	6272.26	4346.65	1894.21	7027.69	0.302	2.28948e-09
KCNIP1	6960259	NM_014592.2	Kv channel interacting protein 1	30820	513.14	266.92	154.4	292.19	0.301	2.99922e-09
OLFML3	3180070	NM_020190.2	olfactomedin-like 3	56944	7352.91	3344.1	2211.09	3284.77	0.301	3.64265e-09
LOC642691	5870341	XM_926142.1	hypothetical LOC642691	642691	2008.31	952.9	603.8	1108.23	0.301	5.29898e-09
PRMT1	3460669	NM_198318.1	protein arginine methyltransferase 1	3276	15827.4	5137.65	4769.5	6824.76	0.301	3.93891e-08
COL6A3	6250192	NM_057164.2	collagen, type VI, alpha 3	1293	10086.4	8049.07	3021.64	10002.8	0.3	1.31326e-11
FAM38B	2510753	NM_022068.1	family with sequence similarity 38, member B	63895	1543.51	988.88	462.78	1085.81	0.3	1.09299e-10
LOC648256	6370634	XM_943583.1	PREDICTED: Homo sapiens hypothetical protein LOC648256, transcript variant 1 (LOC648256), mRNA.	648256	1357.97	491.22	406.83	770.16	0.3	1.86194e-09
MN1	630546	NM_002430.2	meningioma (disrupted in balanced translocation) 1	4330	5960.11	4428.02	1789.22	3476.6	0.3	9.26797e-09
CA11	5220482	NM_001217.3	carbonic anhydrase XI	770	1907.02	815.23	570.28	1228.65	0.299	1.64635e-10
HS.570308	3830209	BX099724	BX099724 Soares_fetal_liver_spleen_1NFLS_S1 Homo sapiens cDNA clone IMAGp998F201004, mRNA sequence	NA	2932.54	1958.46	878.04	2045.35	0.299	1.0538e-09
CRYGS	6100064	NM_017541.2	crystallin, gamma S	1427	16299.2	4891.85	4870.32	27399.2	0.299	1.84145e-09
LBH	4230112	NM_030915.1	limb bud and heart development homolog (mouse)	81606	675.61	239.76	201.16	332.59	0.298	2.29124e-10
C1ORF186	730338	NM_001007544.1	chromosome 1 open reading frame 186	440712	1410.53	1208.06	418.43	1447.81	0.297	3.69076e-11
RHOJ	3440243	NM_020663.2	ras homolog gene family, member J	57381	548.95	324.28	162.83	333.45	0.297	8.48585e-10
HS.553187	6620390	AK127526	Homo sapiens cDNA FLJ45619 fis, clone BRTHA3027318	NA	575.46	515.83	170.11	547.29	0.296	1.03271e-10
MTP18	6450184	NM_016498.3	mitochondrial protein 18 kDa	51537	1737.74	731.23	515.06	882.78	0.296	1.88966e-09
CAMK1	4610338	NM_003656.3	calcium/calmodulin-dependent protein kinase I	8536	1039.61	486.04	307.85	653.19	0.296	6.49825e-09
CTCF	5220196	NM_006565.2	CCCTC-binding factor (zinc finger protein)	10664	5634.4	2382.2	1662.83	3870.92	0.295	7.78461e-11
TBL3	3400050	NM_006453.2	transducin (beta)-like 3	10607	1281.94	670.76	376.77	936.91	0.294	1.05268e-09
SCARA3	6420630	NM_016240.2	scavenger receptor class A, member 3	51435	1698.13	1121.95	499.64	1625.52	0.294	1.33157e-09
2008-03-02	5670735	NM_001005415.1	membrane-associated ring finger (C3HC4) 2	51257	710.21	284.71	208.47	436.04	0.294	2.4341e-09
NONO	5560445	NM_007363.3	non-POU domain containing, octamer-binding	4841	3683.68	1256.49	1079.88	1638.96	0.293	2.20984e-08
C20ORF42	5890347	NM_017671.3	fermitin family homolog 1 (Drosophila)	55612	973.28	919.24	283.86	914.51	0.292	1.48262e-12
PRKX	70139	NM_005044.1	protein kinase, X-linked	5613	809.65	457.88	236.59	559.38	0.292	8.94186e-12
S100A4	5290270	NM_002961.2	S100 calcium binding protein A4	6275	823.14	492.28	240.53	543.12	0.292	5.40588e-11
BRE	1400450	NM_199191.1	brain and reproductive organ-expressed (TNFRSF1A modulator)	9577	21299.6	10935.8	6213.9	13687.3	0.292	2.07206e-10
MOSC1	3370327	NM_022746.2	MOCO sulphurase C-terminal domain containing 1	64757	819.09	604.79	238.41	1001.02	0.291	9.25167e-11
TXNRD2	2230397	NM_145748.1	Homo sapiens thioredoxin reductase 2 (TXNRD2), nuclear gene encoding mitochondrial protein, transcript variant 3, mRNA.	10587	11384.3	9523.63	3297.23	8765.25	0.29	7.64958e-12
HS.571096	20315	AV763264	AV763264 MDS Homo sapiens cDNA clone MDSDAG05 5, mRNA sequence	NA	607.32	312.31	176.29	257.53	0.29	7.75159e-10
PDZK3	3710035	NM_178140.1	PDZ domain containing 2	23037	779.94	597.22	225.49	503.19	0.289	2.75859e-10
FLJ90757	6130300	NM_001004336.1	Homo sapiens hypothetical protein LOC440465 (FLJ90757), mRNA.	440465	1360.68	751.34	392.96	873.2	0.289	1.37573e-09
CAD	3360402	NM_004341.3	carbamoyl-phosphate synthetase 2, aspartate transcarbamylase, and dihydroorotase	790	2380.8	1399.46	686.6	2030.46	0.288	7.44049e-12
HNT	1440376	NM_001048209.1	neurotrimin	50863	834.56	738.02	240.49	1168.53	0.288	7.37929e-11
KREMEN2	1690360	NM_024507.2	kringle containing transmembrane protein 2	79412	1874.71	1736.69	537.58	1515.06	0.287	3.1132e-12
FLJ13391	240523	NM_032181.1	transmembrane protein 166	84141	11021.2	12047.1	3162.52	10355.2	0.287	4.56682e-11
DUSP1	6860377	NM_004417.2	dual specificity phosphatase 1	1843	16349.9	17424.5	4691.7	16995.2	0.287	6.55464e-11
BCAT2	6560497	NM_001190.2	branched chain aminotransferase 2, mitochondrial	587	4765.68	2603.16	1370.02	3636.81	0.287	6.60364e-10
LOC644330	5810709	XM_934365.1	PREDICTED: Homo sapiens similar to tropomyosin 3 isoform 2, transcript variant 2 (LOC644330), mRNA.	644330	8522.81	2798.31	2445.79	3595.87	0.287	1.53391e-08
PLEKHG4	2640014	NM_015432.2	pleckstrin homology domain containing, family G (with RhoGef domain) member 4	25894	3349.69	2645.3	957.42	4067.03	0.286	1.28863e-11
SLC16A2	2650112	NM_006517.2	solute carrier family 16, member 2 (monocarboxylic acid transporter 8)	6567	1321.3	920.08	377.51	894.37	0.286	1.72753e-11
SETBP1	5310079	NM_015559.1	SET binding protein 1	26040	1958.59	1160.88	560.56	1243.75	0.286	2.0796e-10
MXRA8	1740209	NM_032348.2	matrix-remodelling associated 8	54587	1251.09	568.59	358.19	698.89	0.286	2.30035e-07
TUBB	3610259	NM_178014.2	tubulin, beta	203068	63281.7	20307.7	18104.5	22092.1	0.286	3.56013e-07
ERBB2IP	1450441	NM_018695.2	erbb2 interacting protein	55914	1095.39	571.19	311.99	678.5	0.285	7.76514e-10
LRRC4C	2940189	NM_020929.1	leucine rich repeat containing 4C	57689	1777.59	1542.5	505.52	1468.77	0.284	5.36295e-11
FBXO17	7100064	NM_024907.5	F-box protein 17	115290	3186.48	1834.82	904.89	2706.97	0.284	5.79925e-11
RGC32	160242	NM_014059.1	chromosome 13 open reading frame 15	28984	4016.71	2913.3	1136.92	1925.82	0.283	8.1414e-11
NAP5	7400270	XM_929894.1	Nck-associated protein 5	344148	719.49	719.1	203.1	337.51	0.282	8.65472e-11
ANKRD38	7610128	NM_181712.2	ankyrin repeat domain 38	163782	776.02	745	219.03	291.39	0.282	2.31076e-09
NEDD9	1010328	NM_006403.2	neural precursor cell expressed, developmentally down-regulated 9	4739	1227.66	810.95	344.58	789.83	0.281	6.39168e-11
MOBKL2B	940630	NM_024761.3	MOB1, Mps One Binder kinase activator-like 2B (yeast)	79817	564.21	504.13	157.93	403	0.28	1.26055e-10
KIAA0922	1010152	NM_015196.2	KIAA0922	23240	4511.4	3727.43	1256.64	3535.94	0.279	1.09866e-12
CNN2	5550037	NM_201277.1	calponin 2	1265	15291.3	8720.56	4270.3	9337.97	0.279	8.04267e-11
IPO4	4830500	NM_024658.3	importin 4	79711	2994.08	2010.19	831.26	2408.03	0.278	5.24898e-11
HS.288735	7610296	AK023584	Homo sapiens cDNA FLJ13522 fis, clone PLACE1005884	NA	3142.9	2456.96	872.45	1753.44	0.278	8.58297e-11
LOC727936	1450437	NM_001080393.1	glycosyltransferase 8 domain containing 4	727936	817.3	415.84	227.48	505.56	0.278	1.41761e-10
MCM7	730274	NM_005916.3	minichromosome maintenance complex component 7	4176	3105.12	678.96	863.63	1110.06	0.278	1.06133e-05
C21ORF7	150315	NM_020152.2	chromosome 21 open reading frame 7	56911	10159.7	15812	2812.57	9653.32	0.277	1.04452e-11
C18ORF1	3060390	NM_181483.2	chromosome 18 open reading frame 1	753	475.58	345.26	131.95	350.68	0.277	3.64265e-09
UIP1	6350750	NM_207107.2	UCHL5 interacting protein	55559	1755.48	807.97	485.06	1032.26	0.276	1.57331e-10
STX10	6220273	NM_003765.1	syntaxin 10	8677	5202.47	2220.12	1437.92	2914.81	0.276	2.19556e-10
SRM	5570088	NM_003132.2	spermidine synthase	6723	7817.92	4438.26	2157.69	5518.78	0.276	1.40181e-08
FRMD6	7510309	NM_152330.2	FERM domain containing 6	122786	32648	28572.1	8978.8	27545.5	0.275	5.95071e-12
HS.36053	2940228	CR624627	full-length cDNA clone CS0DA009YB08 of Neuroblastoma of Homo sapiens (human)	NA	1629.44	1332.52	447.98	993.71	0.275	6.05889e-12
MXRA8	5570372	NM_032348.2	matrix-remodelling associated 8	54587	862.72	470.16	237.01	620.94	0.275	7.75247e-12
C1ORF198	1260576	NM_032800.1	chromosome 1 open reading frame 198	84886	7815.03	4788.73	2151.75	5088.73	0.275	2.28937e-10
RFXANK	60221	NM_134440.1	regulatory factor X-associated ankyrin-containing protein	8625	3661.78	1251.5	1006.66	1662.49	0.275	2.50851e-10
DCP1B	3800553	NM_152640.3	DCP1 decapping enzyme homolog B (S. cerevisiae)	196513	1999.31	649.06	549.52	1063.1	0.275	5.83612e-08
CCDC62	2450500	NM_201435.2	coiled-coil domain containing 62	84660	2374.44	2338.61	651.32	2224.48	0.274	4.47987e-12
PRICKLE2	1570168	NM_198859.1	prickle homolog 2 (Drosophila)	166336	3740.7	3826.65	1023.1	2799.58	0.274	5.35475e-11
COL9A2	6380040	NM_001852.3	collagen, type IX, alpha 2	1298	4159.54	2241.82	1141.24	3542.86	0.274	2.73556e-10
DACT1	1510553	NM_016651.5	dapper, antagonist of beta-catenin, homolog 1 (Xenopus laevis)	51339	1827.02	1942.61	500.85	1541.1	0.274	3.45109e-10
ABCA4	6650504	NM_000350.1	ATP-binding cassette, sub-family A (ABC1), member 4	24	3658.8	3217.58	998.89	3411.69	0.273	9.62859e-12
TMEM45A	4610341	NM_018004.1	transmembrane protein 45A	55076	8575.7	6649.07	2339.78	6681.5	0.273	1.03997e-11
RKHD3	6940446	NM_032246.3	mex-3 homolog B (C. elegans)	84206	3540.78	3025.55	967.4	2529.25	0.273	1.52784e-10
RNF24	2640471	NM_007219.2	ring finger protein 24	11237	2557.96	1496.58	697.05	1756.37	0.273	3.79004e-10
TIMP3	2030577	NM_000362.4	TIMP metallopeptidase inhibitor 3 (Sorsby fundus dystrophy, pseudoinflammatory)	7078	1319.21	583.91	359.44	529.21	0.272	5.4973e-11
ZNRF3	1340253	XM_945269.1	PREDICTED: Homo sapiens zinc and ring finger 3, transcript variant 5 (ZNRF3), mRNA.	84133	1588.83	696.63	432.28	1129.14	0.272	6.36268e-11
CORO2B	1660154	NM_006091.2	coronin, actin binding protein, 2B	10391	541.02	268.37	147.35	412.19	0.272	4.36519e-10
LOC646638	2640747	XM_929581.1	PREDICTED: Homo sapiens hypothetical protein LOC646638 (LOC646638), mRNA.	646638	683.55	371.84	185.54	534.41	0.271	1.37088e-10
DYNC1I1	3520762	NM_004411.1	dynein, cytoplasmic 1, intermediate chain 1	1780	4888.4	4575.09	1323.96	3164.62	0.271	1.84685e-10
LOC51334	10324	NM_016644.1	proline rich 16	51334	2325.57	1161.3	628.72	1076.5	0.27	5.16628e-12
FKHL18	3610102	NM_004118.3	forkhead-like 18 (Drosophila)	2307	771.67	761.75	208.62	567.14	0.27	3.83595e-11
SOX9	4230475	NM_000346.2	SRY (sex determining region Y)-box 9 (campomelic dysplasia, autosomal sex-reversal)	6662	15305.3	10661.5	4132.21	9417.63	0.27	1.10915e-09
LEMD1	3180615	NM_001001552.3	LEM domain containing 1	93273	1965.7	2050.69	526.46	1484.98	0.268	1.48911e-10
DAG1	2060091	NM_004393.1	dystroglycan 1 (dystrophin-associated glycoprotein 1)	1605	8370.51	4421.1	2235.94	6045.84	0.267	9.44353e-12
CAMK2G	1170176	NM_172172.1	calcium/calmodulin-dependent protein kinase (CaM kinase) II gamma	818	1806.35	654.62	482.21	905.21	0.267	9.52666e-11
MSRB3	3400458	NM_198080.2	methionine sulfoxide reductase B3	253827	2469.56	888.76	659.55	1435.9	0.267	1.67594e-10
PGM5	4480112	NM_021965.3	phosphoglucomutase 5	5239	2075.82	1652.01	551.69	1468.58	0.266	7.75247e-12
PGM5	380494	NM_021965.3	phosphoglucomutase 5	5239	1005.57	740.51	267.35	564.07	0.266	1.39659e-11
CCIN	2480167	NM_005893.1	calicin	881	590.54	409.24	157.2	349.37	0.266	7.37929e-11
CALD1	620750	NM_004342.5	caldesmon 1	800	15019.8	11622.5	3990.44	11910.7	0.266	1.49044e-10
NEDD4	5560576	NM_198400.1	neural precursor cell expressed, developmentally down-regulated 4	4734	4046.75	2136.91	1074.45	2714.92	0.266	1.24601e-09
KRT18	6280128	NM_199187.1	keratin 18	3875	2813.65	904.23	749.7	1178.59	0.266	5.02892e-09
WISP1	870431	NM_080838.1	WNT1 inducible signaling pathway protein 1	8840	509.88	228.75	135.63	244.92	0.266	1.74382e-08
C20ORF39	1980326	NM_024893.1	chromosome 20 open reading frame 39	79953	1714.02	921.41	453.01	712.13	0.264	3.96855e-11
CPNE1	6180184	NM_152931.1	copine I	8904	2550.62	1093.98	672.88	1582.2	0.264	2.91281e-09
NXN	2140431	NM_022463.3	nucleoredoxin	64359	5937.39	3544.03	1564.19	3747.91	0.263	1.72109e-10
HS.286666	2650008	BC015159	Homo sapiens cDNA clone IMAGE:3885734, partial cds	NA	852.08	794.79	224.52	656.57	0.263	2.03775e-09
TTYH1	50719	NM_020659.2	tweety homolog 1 (Drosophila)	57348	1986.9	798.96	520.78	1732.87	0.262	1.00676e-10
NF2	5130040	NM_181828.1	neurofibromin 2 (merlin)	4771	1184.52	574.91	310.82	599.77	0.262	3.15232e-08
AFAP	2690187	NM_198595.1	actin filament associated protein 1	60312	2552.46	1871.42	663.38	1897.17	0.26	1.31326e-11
CXCR7	4860114	NM_001047841.1	Homo sapiens chemokine (C-X-C motif) receptor 7 (CXCR7), transcript variant 1, mRNA.	57007	11539.8	7251.21	3002.15	8990.01	0.26	2.00263e-11
ITGB5	5360243	NM_002213.3	integrin, beta 5	3693	10129.4	3811.67	2631.09	8812.78	0.26	8.84971e-11
ZXDB	1660722	NM_007157.3	zinc finger, X-linked, duplicated B	158586	3650.28	2281.53	947.37	1832.62	0.26	8.46501e-10
LOC651348	6180402	XM_946163.1	PREDICTED: Homo sapiens similar to tropomyosin 3, gamma isoform 2, transcript variant 2 (LOC651348), mRNA.	651348	5726.62	1684.19	1488.57	2415.72	0.26	5.70794e-09
ZXDA	4480441	NM_007156.3	zinc finger, X-linked, duplicated A	7789	1621.83	1726.02	419.7	1083.71	0.259	3.83202e-09
LOC653247	3130475	XM_932550.1	PREDICTED: Homo sapiens similar to proline-rich protein BstNI subfamily 1, transcript variant 2 (LOC653247), mRNA.	653247	1932.39	401.51	500.64	1579.06	0.259	8.00493e-08
PALLD	3780053	NM_016081.2	palladin, cytoskeletal associated protein	23022	15377.7	16564.8	3947.45	12885	0.257	5.98367e-13
FAM113B	4200541	NM_138371.1	family with sequence similarity 113, member B	91523	1159.14	1342.49	297.36	1212.03	0.257	1.68486e-11
SREBF1	6840044	NM_004176.3	sterol regulatory element binding transcription factor 1	6720	2380.39	1248.11	607.26	1595.24	0.255	9.27987e-11
IRF2BP2	6660768	NM_182972.1	interferon regulatory factor 2 binding protein 2	359948	2228.08	862.9	569.03	1742.93	0.255	1.90039e-10
STS-1	1940524	NM_032873.3	ubiquitin associated and SH3 domain containing, B	84959	5959.69	5086.62	1512.37	6707.7	0.254	1.93648e-12
CYFIP2	3520020	NM_001037333.1	cytoplasmic FMR1 interacting protein 2	26999	2162.1	1901.18	548.33	1880.14	0.254	1.07181e-10
HS.513842	2320019	BM702416	UI-E-CQ1-aez-e-05-0-UI.r1 UI-E-CQ1 Homo sapiens cDNA clone UI-E-CQ1-aez-e-05-0-UI 5, mRNA sequence	NA	584.55	314.2	147.96	332.22	0.253	2.20385e-11
PRKACB	3830025	NM_002731.2	protein kinase, cAMP-dependent, catalytic, beta	5567	4564.76	3220.61	1156.24	1987.18	0.253	1.0726e-08
HSF2BP	7610079	NM_007031.1	heat shock transcription factor 2 binding protein	11077	2305.64	1714.51	581.39	1436.62	0.252	4.85021e-12
HS.181245	3840390	BX640973	Homo sapiens mRNA; cDNA DKFZp686B15184 (from clone DKFZp686B15184)	NA	2063.28	2313.48	517.97	1653.87	0.251	1.80439e-12
COMTD1	6960377	NM_144589.2	catechol-O-methyltransferase domain containing 1	118881	2630.68	1568.2	661.37	1913.08	0.251	1.65852e-10
HS.579715	6060487	DA717721	DA717721 NT2RI2 Homo sapiens cDNA clone NT2RI2025693 5, mRNA sequence	NA	941.87	776.94	235.51	454.86	0.25	1.5752e-12
DCPS	1500129	NM_014026.3	decapping enzyme, scavenger	28960	1454.97	563.2	364.44	800.07	0.25	2.08424e-11
WNT5B	4850370	NM_032642.2	wingless-type MMTV integration site family, member 5B	81029	1215.72	818.81	302.53	613.11	0.249	1.58841e-12
GALNTL1	240746	NM_020692.1	UDP-N-acetyl-alpha-D-galactosamine:polypeptide N-acetylgalactosaminyltransferase-like 1	57452	826.89	308.83	205.73	418.52	0.249	6.79519e-12
VDR	5960440	NM_000376.2	vitamin D (1,25- dihydroxyvitamin D3) receptor	7421	1003.09	723.02	250.16	656.42	0.249	2.63481e-11
PFTK1	6400553	NM_012395.2	PFTAIRE protein kinase 1	5218	3637.72	2370.13	906.43	3084.44	0.249	6.9689e-11
PLAUR	6220671	NM_001005376.1	plasminogen activator, urokinase receptor	5329	6010.45	2924	1496.77	4521.8	0.249	3.12573e-10
LBH	840369	NM_030915.1	limb bud and heart development homolog (mouse)	81606	1003.72	338.59	249.97	465.96	0.249	4.96476e-08
RBMS3	2680615	NM_001003793.1	RNA binding motif, single stranded interacting protein	27303	4051.17	2428.93	1006.55	2151.57	0.248	9.13137e-12
ETS2	4220605	NM_005239.4	v-ets erythroblastosis virus E26 oncogene homolog 2 (avian)	2114	3094.77	2640.97	767.24	2399.04	0.248	1.04865e-10
HS.354359	1050100	BC041923	Homo sapiens cDNA clone IMAGE:5300199	NA	13640.1	11415.6	3386.13	12308.2	0.248	3.45374e-09
RUNX1	7400368	NM_001754.3	runt-related transcription factor 1 (acute myeloid leukemia 1; aml1 oncogene)	861	5066.21	2912.24	1248.86	3695.85	0.247	5.67086e-12
OLFML2A	4640209	NM_182487.1	olfactomedin-like 2A	169611	2645.13	1813.41	650.62	1897.53	0.246	2.23538e-12
FAM57A	5910600	NM_024792.1	family with sequence similarity 57, member A	79850	7437.07	3979.85	1814.88	5995.19	0.244	1.46333e-12
F2R	4570398	NM_001992.2	coagulation factor II (thrombin) receptor	2149	1924.93	1817.49	469.25	1439.63	0.244	3.47581e-11
FXYD6	160270	NM_022003.1	FXYD domain containing ion transport regulator 6	53826	10335.8	4008.4	2524.18	4695.54	0.244	7.83147e-11
TAGLN2	2340180	NM_003564.1	transgelin 2	8407	18669.3	6133.55	4551.64	7933.29	0.244	3.00947e-09
RGMA	6020682	NM_020211.1	RGM domain family, member A	56963	7315.56	6781.47	1777.21	4279.54	0.243	5.41939e-12
TNC	1470669	NM_002160.1	tenascin C (hexabrachion)	3371	6988.89	3806.78	1694.67	5521.91	0.242	1.21926e-11
FGF1	6560358	NM_033136.1	fibroblast growth factor 1 (acidic)	2246	720.72	544.38	174.42	453.64	0.242	3.47447e-11
LOC115098	2070537	NM_138442.2	coiled-coil domain containing 124	115098	2557.49	901.3	618.03	1503.37	0.242	2.40029e-10
MTHFD1	1660270	NM_005956.2	methylenetetrahydrofolate dehydrogenase (NADP+ dependent) 1, methenyltetrahydrofolate cyclohydrolase, formyltetrahydrofolate synthetase	4522	5685.91	2558.52	1376.6	2642.38	0.242	4.21088e-10
LOC643660	4480240	XM_926964.1	PREDICTED: Homo sapiens hypothetical protein LOC643660 (LOC643660), mRNA.	643660	668.51	252.43	161.43	291.36	0.241	4.49708e-11
FAP	5090626	NM_004460.2	fibroblast activation protein, alpha	2191	2346.07	1004.16	565.12	2241.45	0.241	4.72111e-11
LOC653394	3800066	XM_372112.4	PREDICTED: Homo sapiens similar to phosphoglucomutase 5, transcript variant 1 (LOC653394), mRNA.	653394	770.57	325.51	184.6	340.38	0.24	5.2749e-09
LOC442597	2710121	XM_944534.1	PREDICTED: Homo sapiens hypothetical LOC442597 (LOC442597), mRNA.	442597	1436.45	998.58	343.6	850.99	0.239	3.28845e-11
ADORA2B	2060040	NM_000676.2	adenosine A2b receptor	136	4034.77	3239.3	960.77	3497.5	0.238	2.93779e-12
TMEPAI	240400	NM_199169.1	transmembrane, prostate androgen induced RNA	56937	19356.6	15454.8	4595.82	18419.3	0.237	3.74408e-12
SEMA3E	2190243	NM_012431.1	sema domain, immunoglobulin domain (Ig), short basic domain, secreted, (semaphorin) 3E	9723	833.4	434.21	195.69	378.94	0.235	5.00853e-11
LGR4	4560609	NM_018490.1	leucine-rich repeat-containing G protein-coupled receptor 4	55366	1275.19	840.95	300.01	648.14	0.235	1.10765e-09
MGC34830	6200025	NM_152314.1	chromosome 11 open reading frame 41	25758	842.02	720.44	197.23	737.53	0.234	3.1132e-12
LOXL1	5700458	NM_005576.2	lysyl oxidase-like 1	4016	2224.15	1315.62	521.46	1499.6	0.234	3.73414e-12
LTBP1	1170239	NM_000627.2	latent transforming growth factor beta binding protein 1	4052	994.93	316.16	232.4	594.56	0.234	1.35464e-08
ST3GAL5	5260403	NM_003896.2	ST3 beta-galactoside alpha-2,3-sialyltransferase 5	8869	3511.47	3073.27	815.67	2202.37	0.232	4.73567e-12
TPST2	4230040	NM_003595.3	tyrosylprotein sulfotransferase 2	8459	1434.56	465.19	331.86	569.11	0.231	8.92891e-08
FGF9	6420746	NM_002010.1	fibroblast growth factor 9 (glia-activating factor)	2254	1336.25	1224.18	307.51	960.89	0.23	5.23272e-10
TSPYL4	610521	NM_021648.4	TSPY-like 4	23270	1711.98	642.05	393.92	856.65	0.23	8.47366e-10
KIAA1210	870025	XM_172801.4	KIAA1210 protein	57481	692.07	333.66	158.16	286.33	0.229	2.95726e-13
SERPINH1	7650017	NM_001235.2	serpin peptidase inhibitor, clade H (heat shock protein 47), member 1, (collagen binding protein 1)	871	14808.3	5114.37	3391.13	8618.16	0.229	4.04507e-11
PTP4A3	3440524	XM_936815.1	PREDICTED: Homo sapiens protein tyrosine phosphatase type IVA, member 3, transcript variant 3 (PTP4A3), mRNA.	11156	1061	586.45	242.75	621.37	0.229	5.40543e-11
LOC652506	2450332	XM_941975.1	PREDICTED: Homo sapiens similar to Succinate dehydrogenase [ubiquinone] flavoprotein subunit, mitochondrial precursor (Fp) (Flavoprotein subunit of complex II) (LOC652506), mRNA.	652506	1790.88	442.39	410.3	743.8	0.229	6.85868e-11
TPST2	2630017	NM_001008566.1	tyrosylprotein sulfotransferase 2	8459	11417.2	8128.05	2603.46	9656.43	0.228	8.49725e-13
CRYBA4	6860112	NM_001886.1	crystallin, beta A4	1413	665.32	171.28	151.79	647.87	0.228	2.24758e-10
NOTCH3	2340692	NM_000435.1	Notch homolog 3 (Drosophila)	4854	2958.74	1711.79	671.91	1700.48	0.227	9.07377e-11
TNS3	5560561	NM_022748.9	tensin 3	64759	15153.6	11746.3	3419.03	13343.5	0.226	1.64489e-11
CNTN1	3890364	NM_001843.2	contactin 1	1272	1203.68	503.27	270.54	384.28	0.225	7.44049e-12
KIAA0644	5690239	NM_014817.2	KIAA0644 gene product	9865	792.66	569.75	178.38	493.16	0.225	6.2944e-11
PGM5	5810762	XM_936702.1	PREDICTED: Homo sapiens phosphoglucomutase 5 (PGM5), mRNA.	5239	2382.41	1757.31	532.83	1595	0.224	3.67863e-13
NEFL	3140139	NM_006158.1	neurofilament, light polypeptide 68kDa	4747	3564.33	1348.2	799.45	1406.47	0.224	6.32219e-10
ADAMTS6	20100	NM_197941.2	ADAM metallopeptidase with thrombospondin type 1 motif, 6	11174	3710.3	4147.97	827.88	3250.05	0.223	2.36764e-13
HPS4	3170504	NM_152843.1	Hermansky-Pudlak syndrome 4	89781	3249.03	1983.63	723.21	2817.99	0.223	3.6738e-12
COL6A3	2470114	NM_004369.2	collagen, type VI, alpha 3	1293	6059.83	4287.36	1349.69	5072.76	0.223	1.33893e-11
BHLHB3	2900220	NM_030762.1	basic helix-loop-helix domain containing, class B, 3	79365	3746.35	2619.47	831.48	3508.54	0.222	1.26802e-13
CGB5	5270022	NM_033043.1	chorionic gonadotropin, beta polypeptide 5	93659	2038	1052.45	453.44	1897.83	0.222	2.75342e-13
PRB2	6450719	NM_006248.2	proline-rich protein BstNI subfamily 2	653247	1709.89	305.04	379.28	1344.77	0.222	3.47447e-11
HIP1	580484	NM_005338.4	huntingtin interacting protein 1	3092	1417.81	704.7	314.2	687.59	0.222	4.11337e-10
C9ORF84	3800754	NM_173521.2	chromosome 9 open reading frame 84	158401	1448.18	1433.33	318.74	1137.01	0.22	1.15502e-12
STRA6	6420215	NM_022369.2	stimulated by retinoic acid gene 6 homolog (mouse)	64220	554.72	418.53	122.05	327.57	0.22	9.80941e-12
ABLIM1	2570112	NM_006720.3	actin binding LIM protein 1	3983	15394.1	11120.4	3374.62	13023.1	0.219	1.00731e-13
MGP	1430487	NM_000900.2	matrix Gla protein	4256	1670.81	341.64	366.22	2126.33	0.219	1.16221e-10
GPR92	2260241	NM_020400.4	G protein-coupled receptor 92	57121	11648.8	10351.2	2536.76	10229.4	0.218	1.28365e-12
CNIH3	4220753	NM_152495.1	cornichon homolog 3 (Drosophila)	149111	725.12	444.99	158.38	506.59	0.218	4.26713e-12
LBH	2810246	NM_030915.1	limb bud and heart development homolog (mouse)	81606	5039.13	3565.57	1100.66	3616.85	0.218	7.35932e-12
LYPD1	6290341	NM_001077427.2	LY6/PLAUR domain containing 1	116372	2553.88	1025.49	553.5	1186.7	0.217	1.00126e-11
RNPS1	3400682	NM_080594.1	RNA binding protein S1, serine-rich domain	10921	1837.73	416.96	398.08	566.97	0.217	2.11729e-09
APOD	7150634	NM_001647.2	apolipoprotein D	347	1602.53	347.95	346.54	1528.66	0.216	1.74319e-12
MRAS	6940215	NM_012219.2	muscle RAS oncogene homolog	22808	1430.33	536.79	308.52	895.2	0.216	3.27762e-12
DCHS2	6620148	NM_017639.2	dachsous 2 (Drosophila)	54798	725.78	342.36	156.62	338.17	0.216	5.00853e-11
PTP4A3	1110561	NM_007079.2	protein tyrosine phosphatase type IVA, member 3	11156	1140.11	730.03	245.61	775.14	0.215	3.24265e-11
PLAUR	730528	NM_002659.2	plasminogen activator, urokinase receptor	5329	2150.72	912.55	461.38	1431.34	0.215	1.31605e-10
BMF	110280	NM_001003942.1	Bcl2 modifying factor	90427	565.27	325.29	119.4	388.48	0.211	2.21434e-10
HS.555260	1500386	CN357235	17000532215901 GRN_ES Homo sapiens cDNA 5, mRNA sequence	NA	5151.67	5166.1	1089.26	4058.11	0.211	9.32134e-10
CMTM3	6020746	NM_001048251.1	CKLF-like MARVEL transmembrane domain containing 3	123920	2961.89	1265.13	620.58	1499.58	0.21	5.56551e-10
GCNT1	870600	NM_001490.3	glucosaminyl (N-acetyl) transferase 1, core 2 (beta-1,6-N-acetylglucosaminyltransferase)	2650	4025.88	4417.37	839.55	2060.03	0.209	3.67667e-11
PCDH18	5960762	NM_019035.2	protocadherin 18	54510	4408.91	3598.99	918.7	1702.69	0.208	2.23057e-11
JPH3	290703	NM_020655.2	junctophilin 3	57338	7849.37	4190.6	1636.59	6273.83	0.208	3.55664e-11
IBRDC1	6380048	NM_152553.2	ring finger protein 217	154214	5757.55	3355.13	1194.44	3560.8	0.207	9.58497e-12
PTP4A3	5910594	NM_007079.2	protein tyrosine phosphatase type IVA, member 3	11156	1270.13	821.99	263.39	876.87	0.207	3.16447e-11
C5ORF13	940471	NM_004772.1	chromosome 5 open reading frame 13	9315	23615.8	19637.4	4838.58	12954.8	0.205	3.32407e-13
LOC644584	2030619	XM_927700.1	PREDICTED: Homo sapiens similar to RNA-binding protein EWS (LOC644584), mRNA.	644584	2732.99	440.84	559.65	747.36	0.205	1.47318e-08
TNFAIP6	2140242	NM_007115.2	tumor necrosis factor, alpha-induced protein 6	7130	15740	12971.9	3202.72	8177.51	0.203	6.41644e-13
CNN1	4850630	NM_001299.4	calponin 1, basic, smooth muscle	1264	1360.53	909.09	275.98	998.15	0.203	1.30576e-12
KLRD1	1770598	NM_007334.1	killer cell lectin-like receptor subfamily D, member 1	3824	754.87	598.58	153.53	384.15	0.203	1.07181e-10
LOC653744	7200259	XM_929370.1	PREDICTED: Homo sapiens similar to neurofibromin 2 (bilateral acoustic neuroma) (LOC653744), mRNA.	653744	1027.89	474.29	206.41	523.42	0.201	7.84129e-11
SEMA3A	6900114	NM_006080.1	sema domain, immunoglobulin domain (Ig), short basic domain, secreted, (semaphorin) 3A	10371	2810.46	1633.03	560.69	1329.3	0.2	5.78903e-14
CCL3	6590682	NM_002983.1	chemokine (C-C motif) ligand 3	6348	818.03	346.34	163.49	755.56	0.2	2.05846e-13
PDLIM7	770639	NM_213636.1	PDZ and LIM domain 7 (enigma)	9260	2642.27	942.21	528.54	1245.97	0.2	5.5982e-13
RUNX2	940504	NM_001024630.1	runt-related transcription factor 2	860	1877.34	1430.97	374.95	1447.62	0.2	4.92101e-12
KRTHB1	430446	NM_002281.2	keratin 81	3887	8184.72	8153.23	1635.39	12085.6	0.2	8.97456e-12
MGP	940735	NM_000900.2	matrix Gla protein	4256	2043.52	381.33	408.25	2222.18	0.2	1.19141e-10
LMCD1	3830093	NM_014583.2	LIM and cysteine-rich domains 1	29995	14555.5	17126	2875.17	10661.8	0.198	3.67184e-13
LOC649734	1430411	XM_938809.1	PREDICTED: Homo sapiens hypothetical protein LOC649734 (LOC649734), mRNA.	649734	1544.47	487.97	305.78	642.06	0.198	4.35551e-12
ST3GAL5	3890382	NM_001042437.1	ST3 beta-galactoside alpha-2,3-sialyltransferase 5	8869	1270.83	731.73	251.57	591.14	0.198	6.26837e-12
IGFL3	4150682	NM_207393.1	IGF-like family member 3	388555	10275.6	5007.54	2033.57	6936.57	0.198	2.45203e-11
CNTNAP2	1400520	NM_014141.3	contactin associated protein-like 2	26047	4835.74	6301.25	951.42	4355.77	0.197	1.62713e-13
GABRR1	5080722	NM_002042.2	gamma-aminobutyric acid (GABA) receptor, rho 1	2569	662.77	295.59	124.3	761.93	0.188	3.40591e-13
LOH3CR2A	6130148	NM_013343.1	loss of heterozygosity, 3, chromosomal region 2, gene A	29931	1090.08	872.71	204.4	802.97	0.188	3.57572e-12
CHST6	20445	NM_021615.3	carbohydrate (N-acetylglucosamine 6-O) sulfotransferase 6	4166	2403.86	1308.44	449.62	1672.12	0.187	1.97526e-13
PCDH18	6480753	NM_019035.2	protocadherin 18	54510	1005.8	605.84	188	404.13	0.187	1.5714e-12
HS.156542	3450324	BE693417	RC3-BT0333-310700-112-d06 BT0333 Homo sapiens cDNA, mRNA sequence	NA	1600.74	685.61	299.38	1438.65	0.187	5.16628e-12
KRT17	3840445	NM_000422.1	keratin 17	3872	47868.1	25475.5	8892.17	32962.3	0.186	1.76523e-13
CCL3L3	2810010	NM_001001437.3	chemokine (C-C motif) ligand 3-like 3	414062	1268.91	780.36	236.21	1325.69	0.186	8.10957e-13
SERTAD4	6330504	NM_019605.2	SERTA domain containing 4	56256	4668.12	4719.7	868.96	3653.14	0.186	9.47229e-13
LRRC17	4480035	NM_001031692.1	leucine rich repeat containing 17	10234	2190.69	2397.69	405.48	1004.03	0.185	1.95157e-11
MGC42367	1780224	NM_207362.1	chromosome 2 open reading frame 55	343990	937.69	597.9	172.46	817.36	0.184	8.4767e-14
PRB2	6370189	NM_006248.2	proline-rich protein BstNI subfamily 2	653247	1794.43	330.74	330.55	1043.87	0.184	7.77657e-13
RASGRP3	2450400	NM_170672.1	RAS guanyl releasing protein 3 (calcium and DAG-regulated)	25780	1175.15	654.18	213.79	370.33	0.182	2.14894e-12
SYNPO2L	1850082	NM_024875.2	synaptopodin 2-like	79933	2650.27	2670.41	483.48	1518.86	0.182	3.32068e-12
HAPLN1	2060202	NM_001884.2	hyaluronan and proteoglycan link protein 1	1404	57110.3	30760.1	10377.8	31571.1	0.182	1.31609e-11
ST5	4060594	NM_005418.3	suppression of tumorigenicity 5	6764	1284.15	828.47	232.59	937.79	0.181	1.60641e-13
CAMK1D	4210022	NM_020397.2	calcium/calmodulin-dependent protein kinase ID	57118	1156.79	576.86	209.01	693.23	0.181	4.73873e-13
MAPK9	1820360	NM_002752.3	mitogen-activated protein kinase 9	5601	11652	7734.25	2104.47	8297.3	0.181	4.56069e-12
EDG8	1440750	NM_030760.3	endothelial differentiation, sphingolipid G-protein-coupled receptor, 8	53637	2756.12	3009.02	483.19	1650.72	0.175	7.01538e-13
LOC653119	6370669	XM_926110.1	PREDICTED: Homo sapiens similar to block of proliferation 1 (LOC653119), mRNA.	653119	1528.75	420.44	265.29	655.31	0.174	1.59185e-09
PLAU	5360670	NM_002658.2	plasminogen activator, urokinase	5328	991.09	968.64	171.05	1076.09	0.173	5.57281e-14
CRYAB	6110079	NM_001885.1	crystallin, alpha B	1410	10224.9	5431.72	1749.39	8100.2	0.171	5.51074e-14
CCDC62	5490463	NM_032573.3	coiled-coil domain containing 62	84660	1528.83	1216.6	262.16	1143.5	0.171	1.53807e-13
HS.158036	160139	BX118491	BX118491 NCI_CGAP_Brn23 Homo sapiens cDNA clone IMAGp998K174954, mRNA sequence	NA	2360.51	1249.16	403.55	1576.02	0.171	5.54358e-13
GRRP1	1710270	NM_024869.2	glycine/arginine rich protein 1	79927	903.48	567.1	153.53	570.04	0.17	1.0459e-13
ABLIM1	6400243	NM_001003407.1	actin binding LIM protein 1	3983	8981.71	4996.79	1528.3	5842.49	0.17	3.83595e-11
PRICKLE1	1770224	NM_153026.1	prickle homolog 1 (Drosophila)	144165	19829.9	13150.9	3351.05	10978.6	0.169	8.51539e-14
LOC646962	940138	NM_001039792.1	hypothetical protein LOC646962	646962	730.34	373.5	123.4	453.57	0.169	2.1835e-12
SERPINE1	770408	NM_000602.1	serpin peptidase inhibitor, clade E (nexin, plasminogen activator inhibitor type 1), member 1	5054	2147.34	1241.65	362.63	2049.52	0.169	1.60611e-11
HS.576106	3990553	AK097377	hypothetical protein LOC283070	283070	1717.16	1275.93	286.45	1166.76	0.167	7.84211e-14
RASL11B	3370129	NM_023940.2	RAS-like, family 11, member B	65997	5445.39	3556.82	910.34	3669.79	0.167	1.23447e-12
TGFB3	1030008	NM_003239.1	transforming growth factor, beta 3	7043	3451.02	3247.12	571.33	2031.68	0.166	8.95679e-14
CPA4	520682	NM_016352.2	carboxypeptidase A4	51200	29635.6	23313.7	4931.71	17086.7	0.166	1.0106e-13
TMEPAI	3830041	NM_199169.1	transmembrane, prostate androgen induced RNA	56937	10779.4	6358.95	1768.51	8467.65	0.164	1.73699e-12
UNQ689	7320450	NM_212557.1	amelotin	401138	4086.24	1494.97	662.97	1700.43	0.162	1.13714e-13
ST5	2100053	NM_139157.2	suppression of tumorigenicity 5	6764	1326.26	653.13	214.14	781.49	0.161	7.21262e-12
C9ORF84	360224	NM_173521.3	chromosome 9 open reading frame 84	158401	5733.97	5176.36	915.39	3731.13	0.16	4.7849e-13
SMOC1	840008	NM_001034852.1	SPARC related modular calcium binding 1	64093	1135.95	515.8	177.96	392.36	0.157	8.76262e-13
SMAD6	580711	NM_005585.2	SMAD family member 6	4091	2333.4	1765.24	358.94	2379.28	0.154	5.91879e-14
NES	670278	NM_006617.1	nestin	10763	3329.22	1756.46	512.77	2332.24	0.154	8.68448e-14
NOG	6770603	NM_005450.2	noggin	9241	1397.59	1052.69	215.06	734.03	0.154	7.14444e-12
CAMK1D	2030280	NM_153498.2	calcium/calmodulin-dependent protein kinase ID	57118	1894.57	1075	289.74	1148.76	0.153	2.07726e-14
PDGFRA	3130240	NM_006206.3	platelet-derived growth factor receptor, alpha polypeptide	5156	2047.17	963.05	311.85	993.34	0.152	5.17978e-13
KRT14	4900458	NM_000526.3	keratin 14 (epidermolysis bullosa simplex, Dowling-Meara, Koebner)	3861	1620.03	416.79	246.69	524.89	0.152	2.33456e-11
GPRC5A	5690270	NM_003979.3	G protein-coupled receptor, family C, group 5, member A	9052	5680.16	4410.97	819.04	3065.26	0.144	2.59283e-13
ZNF467	2490333	NM_207336.1	zinc finger protein 467	168544	3857.16	2854.72	552.76	2082.29	0.143	8.8544e-14
ANXA8	7330132	NM_001630.2	annexin A8-like 2	244	4749.54	3220.78	672.82	3805.97	0.142	8.81053e-13
HS.128753	4070630	AK000776	Homo sapiens cDNA FLJ20769 fis, clone COL06674	NA	1805.57	1168.86	252.23	872.6	0.14	2.01762e-12
TIAM2	7050612	NM_001010927.2	T-cell lymphoma invasion and metastasis 2	26230	5509	3360.33	762	3911.84	0.138	1.0495e-14
ADRA1B	2140022	NM_000679.3	adrenergic, alpha-1B-, receptor	147	5341.35	5229.46	736.4	2986.28	0.138	2.5545e-14
GFPT2	5130563	NM_005110.1	glutamine-fructose-6-phosphate transaminase 2	9945	4882.3	2599.46	666.95	3547.87	0.137	2.46788e-14
ROR1	6060333	NM_005012.1	receptor tyrosine kinase-like orphan receptor 1	4919	1163.16	596.92	157.19	535.03	0.135	1.13714e-13
STEAP3	1300762	NM_018234.2	STEAP family member 3	55240	10682.2	8556.59	1434.34	10184.8	0.134	5.51074e-14
NF2	1090605	NM_181831.1	neurofibromin 2 (merlin)	4771	2291.36	817.73	296.48	970.28	0.129	4.79836e-09
SOSTDC1	4810273	NM_015464.1	sclerostin domain containing 1	25928	2328.72	1186.67	290.79	1073.17	0.125	1.17888e-12
LOC653110	4920528	XM_926584.1	PREDICTED: Homo sapiens similar to annexin A8, transcript variant 1 (LOC653110), mRNA.	653110	7125.31	4914.44	824.12	5323.74	0.116	6.93416e-14
GUCY1A2	7000626	NM_000855.1	guanylate cyclase 1, soluble, alpha 2	2977	3906.17	1683.92	449.43	3106.38	0.115	9.30772e-15
LOC643365	360458	XM_928445.1	PREDICTED: Homo sapiens hypothetical protein LOC643364, transcript variant 1 (LOC643365), mRNA.	643365	2095.91	995.05	215.54	769.21	0.103	6.05334e-15
ENC1	7150563	NM_003633.1	ectodermal-neural cortex (with BTB-like domain)	8507	8818	6363.67	872.53	4866.28	0.099	3.03289e-14
IGFBP5	2120524	NM_000599.2	insulin-like growth factor binding protein 5	3488	30661.5	20499.5	2683.27	19220.8	0.088	2.08808e-14
IGFBP5	2190674	NM_000599.2	insulin-like growth factor binding protein 5	3488	24592.8	19353.8	2054.7	18995.1	0.084	2.66839e-15
TRIB2	2570328	NM_021643.1	tribbles homolog 2 (Drosophila)	28951	7005.65	3665.59	566.53	3958.52	0.081	9.12112e-16
RNF150	3440133	NM_020724.1	ring finger protein 150	57484	15285.3	11034	1214.85	6150.65	0.079	1.34385e-15
PDLIM1	1410010	NM_020992.2	PDZ and LIM domain 1 (elfin)	9124	4707.31	3101.6	345.44	1246.8	0.073	3.60915e-13
WISP1	2320564	NM_003882.2	WNT1 inducible signaling pathway protein 1	8840	2420.8	1424.96	173.37	1458.71	0.072	7.60738e-15
TGFB2	7510195	NM_003238.1	transforming growth factor, beta 2	7042	3660	2493.55	263.69	1609.78	0.072	2.35267e-11
TGFBI	7650358	NM_000358.1	transforming growth factor, beta-induced, 68kDa	7045	35340.3	30877.4	2391.01	22237.8	0.068	1.86222e-16
HS.568260	430438	AK127256	myocardial infarction associated transcript (non-protein coding)	440823	2923.67	1191.47	190.96	1167.01	0.065	8.98912e-15
SLN	4570639	NM_003063.1	sarcolipin	6588	14852.6	10772.9	811.67	8889.3	0.055	7.6884e-16
THBS1	5810685	NM_003246.2	thrombospondin 1	7057	32468.3	16189.9	1760	17165.5	0.054	8.87111e-15
K6HF	6370309	NM_004693.1	keratin 75	9119	16925.1	7794.41	883.23	6905.55	0.052	1.75913e-16
HS.382017	6400110	BC033846	Homo sapiens, clone IMAGE:4512650, mRNA	NA	16170.1	8186.53	176.02	3751.94	0.011	1.23057e-17

## Sheet: Common Genes
TargetID	ProbeID	Accession	GeneDescription	EntrezID	Control	E2	E2 + 2', 3', 4'-THC	2', 3', 4'-THC	E2 + 2', 3', 4'-THC.vs.CTRL.FC	E2 + 2', 3', 4'-THC.vs.CTRL.adj.Pval	E2.vs.CTRL.FC	2', 3', 4'-THC.vs.CTRL.FC	SUMMARY
TUBA3D	1240703	NM_080386.1	tubulin, alpha 3d	113457	143.91	5892.78	69924.8	129.16	485.886	1.26135e-19	40.948	0.897505
OTOF	1440615	NM_194248.1	otoferlin	9381	145.84	1777.53	23010.8	226.12	157.786	4.27558e-20	12.188	1.55047
KRT19	6060630	NM_002276.3	keratin 19	3880	114.47	2022.74	9636.32	113.99	84.183	1.42691e-18	17.67	0.995807
PRAMEF4	4060142	NM_001009611.1	PRAME family member 4	400735	289.06	2446.54	14098.4	338.91	48.773	7.50021e-19	8.464	1.17246
PADI4	2650035	NM_012387.1	peptidyl arginine deiminase, type IV	23569	161.5	611.77	7811.45	203.32	48.369	1.43127e-19	3.788	1.25895
PRAMEF9	7160398	NM_001010890.1	PRAME family member 9	343070	205.04	1563.28	9779.84	242.66	47.697	7.1306e-19	7.624	1.18348
TH	1990068	NM_000360.2	tyrosine hydroxylase	7054	129.62	1170.09	5890.68	150.76	45.446	1.42691e-18	9.027	1.16309
GABBR2	4780563	NM_005458.5	gamma-aminobutyric acid (GABA) B receptor, 2	9568	185.78	716.64	7673.81	285.87	41.306	1.96868e-17	3.857	1.53876
TH	5220451	NM_000360.3	tyrosine hydroxylase	7054	119.44	993.81	4755.56	118.09	39.815	8.50784e-18	8.321	0.988697
MSMB	5900368	NM_002443.2	microseminoprotein, beta-	4477	133.52	408.05	3716.9	151.75	27.837	1.52594e-17	3.056	1.13653
OXT	1850372	NM_000915.2	oxytocin, prepro- (neurophysin I)	5020	120.26	706.57	3272.82	115.23	27.214	1.84377e-16	5.875	0.958174
NEFH	1190719	NM_021076.2	neurofilament, heavy polypeptide 200kDa	4744	171.68	631.71	4566.05	176.47	26.596	6.75105e-17	3.68	1.0279
CLIC3	5870136	NM_004669.2	chloride intracellular channel 3	9022	189.18	610.94	4975.04	164.08	26.298	4.5734e-17	3.229	0.867322
CD7	6330091	NM_006137.6	CD7 molecule	924	212.5	895.94	4517.55	198.44	21.259	4.28317e-18	4.216	0.933835
LOC651390	1710706	XM_945947.1	PREDICTED: Homo sapiens similar to tripartite motif protein 39, transcript variant 3 (LOC651390), mRNA.	651390	270.94	1713.71	5038.62	271.18	18.597	2.57283e-16	6.325	1.00089
ZSCAN4	7560528	NM_152677.1	zinc finger and SCAN domain containing 4	201516	840.99	4394.73	13633.7	689.23	16.211	8.50784e-18	5.226	0.819546
CHPT1	2260600	NM_020244.2	choline phosphotransferase 1	56994	383.23	2073.82	6091.07	455.02	15.894	5.23192e-15	5.411	1.18733
LOC284230	6020066	XM_208185.5	similar to large subunit ribosomal protein L36a	284230	656.86	8752.79	10237.7	1483.63	15.586	1.6162e-15	13.325	2.25867
LOC654101	7380075	XM_939354.1	PREDICTED: Homo sapiens similar to tripartite motif-containing 51 (LOC654101), mRNA.	654101	177.13	974.64	2682.38	200.73	15.144	3.56763e-16	5.502	1.13324
LOC645669	4290193	XM_928680.1	PREDICTED: Homo sapiens similar to Methyl-CpG binding domain protein 3-like 2 (MBD3-like 2) (LOC645669), mRNA.	645669	1045.49	3751.69	15428.5	876.21	14.757	1.5425e-14	3.588	0.838085
MBD3L2	2060349	NM_144614.2	methyl-CpG binding domain protein 3-like 2	125997	2936.76	16458.5	42545.8	3388.17	14.487	8.76968e-17	5.604	1.15371
FTHL8	1980594	NR_002203.1	ferritin, heavy polypeptide-like 8	2501	1662.25	15853	23209.9	6325.94	13.963	1.51548e-15	9.537	3.80565
LOC402644	6130259	XM_938297.1	PREDICTED: Homo sapiens similar to peptidylprolyl isomerase A isoform 1 (LOC402644), mRNA.	402644	1320.71	19803.1	18133.1	1448.33	13.73	7.43883e-14	14.994	1.09663
PRAMEF1	4290639	NM_023013.1	PRAME family member 1	65121	198.64	653.98	2606.81	196.05	13.123	3.52074e-15	3.292	0.986961
LOC441584	7510564	XM_497258.1	similar to Ssu72 RNA polymerase II CTD phosphatase homolog	441584	454.97	3187.7	5964.78	413.59	13.11	7.10958e-16	7.006	0.909049
LOC399939	430626	XM_374919.2	similar to Tripartite motif protein 49 (RING finger protein 18) (Testis-specific ring-finger protein)	399939	382.06	1589.28	4951.32	315.31	12.96	2.31883e-11	4.16	0.825289
LOC440732	3870470	XM_496441.2	PREDICTED: Homo sapiens similar to 40S ribosomal protein S7 (S8) (LOC440732), mRNA.	440732	763.37	8303.08	9264.13	1304.8	12.136	1.49537e-13	10.877	1.70926
LOC642362	1430440	XM_925891.1	similar to tripartite motif protein 39	642362	297.09	1246.52	3557.9	323.8	11.976	5.57443e-15	4.196	1.08991
LOC644969	5890176	XM_928047.1	PREDICTED: Homo sapiens similar to Ubiquinol-cytochrome c reductase complex 14 kDa protein (Complex III subunit VI) (QP-C) (LOC644969), mRNA.	644969	1481.96	13353.5	17105.1	2753.26	11.542	2.17084e-13	9.011	1.85785
TRIM48	5290056	NM_024114.2	tripartite motif-containing 48	79097	992.74	4959.02	11325.5	738.57	11.408	2.33431e-16	4.995	0.743971
LOC390031	4220445	XM_372343.1	similar to Ssu72 RNA polymerase II CTD phosphatase homolog	390031	661.69	4715.18	7397.9	578.77	11.18	8.98912e-15	7.126	0.874685
LOC284428	3170161	XM_208203.4	similar to methyl-CpG binding domain protein 3-like 2	284428	620.61	2055.18	6917.86	578.78	11.147	7.07363e-15	3.312	0.932599
PLOD2	4640187	NM_000935.2	procollagen-lysine, 2-oxoglutarate 5-dioxygenase 2	5352	333.6	3336.12	3703.75	551.95	11.102	2.51986e-13	10	1.65453
LOC653657	7100605	XM_928697.1	similar to methyl-CpG binding domain protein 3-like 2	653657	607.53	1926.61	6541.35	564.7	10.767	4.60335e-15	3.171	0.929501
FTHL12	3190133	NR_002205.1	ferritin, heavy polypeptide-like 12	2504	1266.32	9106.84	13097.4	4475.39	10.343	2.16722e-14	7.192	3.53417
GGH	160615	NM_003878.1	gamma-glutamyl hydrolase (conjugase, folylpolygammaglutamyl hydrolase)	8836	550.85	4583.99	5655.41	537.81	10.267	4.81678e-14	8.322	0.976327
MCTS1	1690025	NM_014060.1	malignant T cell amplified sequence 1	28985	370.06	3540.45	3777.99	501.9	10.209	7.77078e-15	9.567	1.35627
SNX24	4200187	NM_014035.1	sorting nexin 24	28966	223.19	1227.89	2262.93	197.91	10.139	7.79651e-13	5.502	0.886733
ERGIC2	6660674	NM_016570.2	ERGIC and golgi 2	51290	381.47	3683.64	3796.78	622.45	9.953	2.59165e-14	9.656	1.63171
LOC284988	5960167	XM_209429.7	PREDICTED: Homo sapiens hypothetical LOC284988 (LOC284988), mRNA.	284988	1641.17	13466.1	16176.9	3022.41	9.857	2.38177e-15	8.205	1.84162
TRIM51	4880204	NM_032681.1	SPRY domain containing 5	84767	4520.84	25621.7	44318.5	4635.43	9.803	1.23042e-15	5.667	1.02535
LOC390999	2030201	XM_372760.2	PRAME family member 12	390999	140.93	494.01	1370.74	136.99	9.726	7.61626e-15	3.505	0.972043
LOC653192	5860746	XM_926437.1	similar to tripartite motif protein 17	653192	318.9	1027.92	3069.85	277.1	9.626	3.67184e-13	3.223	0.868924
FTHL11	6180070	NR_002204.1	ferritin, heavy polypeptide-like 11	2503	1646.03	11480.1	15840.3	6908.72	9.623	7.77078e-15	6.974	4.1972
LOC649946	6270605	NR_003040.1	ribosomal protein L23a pseudogene	649946	1051.32	8886.84	10058.3	1285.16	9.567	9.68317e-14	8.453	1.22243
LOC642114	1710139	XM_936256.1	hypothetical protein	120126	1726.82	5983	16321.2	1198.61	9.452	7.54898e-15	3.465	0.694114
LOC220433	6200747	XM_930211.1	similar to 40S ribosomal protein S4, X isoform	220433	1159.94	10091.9	10858.1	2187	9.361	3.99437e-14	8.7	1.88544
ID2	1660296	NM_002166.4	inhibitor of DNA binding 2, dominant negative helix-loop-helix protein	3398	292.49	1109.8	2673.55	426.46	9.141	7.01399e-16	3.794	1.45803
SAS10	5490102	NM_020368.1	UTP3, small subunit (SSU) processome component, homolog (S. cerevisiae)	57050	672.79	6179.27	6004.01	949.46	8.924	4.73893e-14	9.185	1.41123
FTHL2	4120039	NR_002200.1	ferritin, heavy polypeptide-like 2	2497	490.68	3217.47	4349.46	1601.06	8.864	1.0484e-13	6.557	3.26294
SLC38A6	4010452	NM_153811.1	solute carrier family 38, member 6	145389	423.07	1856.84	3670.44	895.29	8.676	6.2212e-14	4.389	2.11617
PPP2CB	6840280	NM_004156.2	protein phosphatase 2 (formerly 2A), catalytic subunit, beta isoform	5516	208.67	1769.82	1807	257.45	8.66	4.61382e-14	8.481	1.23377
LOC346950	3930707	XM_294473.2	ribosomal protein L37 pseudogene 6	346950	245.27	1760.17	2112.5	387.59	8.613	1.0106e-13	7.176	1.58026
C3ORF28	5310736	NM_014367.3	chromosome 3 open reading frame 28	26355	482.43	4785.9	4113.67	622.19	8.527	3.67184e-13	9.92	1.2897
NCF2	70008	NM_000433.2	neutrophil cytosolic factor 2 (65kDa, chronic granulomatous disease, autosomal 2)	4688	343.62	1420.35	2896.25	508.2	8.429	2.05846e-13	4.133	1.47896
FABP5	5260047	NM_001444.1	fatty acid binding protein 5 (psoriasis-associated)	2171	206.14	2790.59	1736.83	294.08	8.426	1.08543e-13	13.537	1.4266
UQCRH	6960735	NM_006004.1	ubiquinol-cytochrome c reductase hinge protein	7388	533.19	3837.71	4460.52	694.38	8.366	1.39697e-12	7.198	1.30231
BTG3	7210605	NM_006806.3	BTG family, member 3	10950	456.53	3044.95	3797.52	578.85	8.318	2.79643e-13	6.67	1.26793
CCNH	1980242	NM_001239.2	cyclin H	902	326.98	2261.45	2665.01	555.41	8.15	9.01931e-14	6.916	1.69861
LOC389293	7160139	XM_371741.4	iron-sulfur cluster assembly 1 homolog (S. cerevisiae)-like	389293	373.35	2114.78	3032.42	458.32	8.122	1.57632e-13	5.664	1.22759
TXNL1	940386	NM_004786.1	thioredoxin-like 1	9352	173.2	1388.72	1374.87	213.07	7.938	6.22935e-13	8.018	1.2302
FRG1	2470519	NM_004477.2	FSHD region gene 1	2483	934.16	6017.66	7404.34	1787.28	7.926	2.98378e-13	6.442	1.91325
LOC143506	630561	XM_089866.3	similar to Ssu72 RNA polymerase II CTD phosphatase homolog	143506	1491.16	7177.72	11801.8	1032.68	7.914	1.39697e-12	4.814	0.692535
SUMO2	520133	NM_001005849.1	SMT3 suppressor of mif two 3 homolog 2 (S. cerevisiae)	6613	653.38	5023.28	5162.48	676.86	7.901	5.7747e-13	7.688	1.03594
ATF1	7200575	NM_005171.2	activating transcription factor 1	466	194.56	987.13	1522.78	303.84	7.827	2.85137e-12	5.074	1.56168
ZNF703	6380379	NM_025069.1	zinc finger protein 703	80139	137.24	618.95	1067.38	171.71	7.777	9.51889e-13	4.51	1.25117
LOC399937	6400241	XM_374917.2	similar to tripartite motif protein 39	399937	177.64	569.54	1376.89	174.85	7.751	2.61305e-13	3.206	0.984294
C14ORF149	1300719	NM_144581.1	chromosome 14 open reading frame 149	112849	985.46	3508.31	7501.05	2403.53	7.612	2.36013e-15	3.56	2.43899
CAPZA1	4610138	NM_006135.1	capping protein (actin filament) muscle Z-line, alpha 1	829	452.63	4185.59	3368.01	431.33	7.441	1.95674e-11	9.247	0.952942
EIF1AX	3930296	NM_001412.3	eukaryotic translation initiation factor 1A, X-linked	1964	924.04	6410.44	6841.82	1278.87	7.404	4.81678e-14	6.937	1.384
LOC649518	830484	XM_938599.1	similar to 40S ribosomal protein S26	441377	2079.88	15250.7	15269.6	2284.87	7.342	1.11409e-13	7.333	1.09856
HSPE1	110110	NM_002157.1	heat shock 10kDa protein 1 (chaperonin 10)	3336	1684.75	13976.1	12265.5	2483	7.28	2.59165e-14	8.296	1.47381
LOC196120	5310220	XM_114987.3	similar to Ssu72 RNA polymerase II CTD phosphatase homolog	196120	530.22	2332.78	3840.94	428.71	7.244	2.43056e-12	4.4	0.808551
PCID1	940398	NM_006360.3	eukaryotic translation initiation factor 3, subunit M	10480	1293.03	9645.15	9311.31	1932.72	7.201	1.08561e-11	7.459	1.49472
LOC645968	1440121	XM_928934.1	PREDICTED: Homo sapiens similar to 40S ribosomal protein S3a (V-fos transformation effector protein) (LOC645968), mRNA.	645968	375.92	3005.18	2698.65	519.79	7.179	4.59461e-13	7.994	1.38271
YY1	6760017	NM_003403.3	YY1 transcription factor	7528	734.77	5642.96	5273.6	767.27	7.177	8.77474e-13	7.68	1.04423
BLVRB	6620521	NM_000713.1	biliverdin reductase B (flavin reductase (NADPH))	645	1152.5	4050.89	8267.54	2134.22	7.174	8.3275e-12	3.515	1.85182
ILK	5720487	NM_001014794.1	integrin-linked kinase	3611	236.29	1235.5	1689.44	258.92	7.15	2.59165e-14	5.229	1.09577
RBM24	1740594	NM_153020.1	RNA binding motif protein 24	221662	111.74	351.54	795.2	111.05	7.117	7.09796e-12	3.146	0.993825
SBDS	50170	NM_016038.2	Shwachman-Bodian-Diamond syndrome	51119	520.22	3455.11	3687.95	536.06	7.089	1.09936e-12	6.642	1.03045
IFP38	5290482	NM_031943.1	eukaryotic translation initiation factor 3, subunit F pseudogene 2	83880	634	3693.5	4492.31	855.68	7.086	5.18342e-14	5.826	1.34965
FTHL12	4730181	NR_002205.1	ferritin, heavy polypeptide-like 12	2504	2387.48	11032.6	16842.1	8233.54	7.054	1.07856e-13	4.621	3.44863
GABARAPL2	20091	NM_007285.6	GABA(A) receptor-associated protein-like 2	11345	170.93	1192.84	1198.6	184.62	7.012	6.69106e-12	6.979	1.08009
DDX17	1780709	NM_030881.2	DEAD (Asp-Glu-Ala-Asp) box polypeptide 17	10521	851.29	5021.5	5894.87	988.81	6.925	1.90972e-14	5.899	1.16154
PAPSS1	1820528	NM_005443.4	3'-phosphoadenosine 5'-phosphosulfate synthase 1	9061	308.05	2067.26	2132.33	238.73	6.922	2.95093e-12	6.711	0.774972
LOC392982	3310300	XM_374648.1	hCG1651160	136157	195.17	682.31	1346.87	178.99	6.901	3.55038e-13	3.496	0.917098
LSM5	6650133	NM_012322.1	LSM5 homolog, U6 small nuclear RNA associated (S. cerevisiae)	23658	474.15	3022.51	3268.63	453.68	6.894	5.83046e-11	6.375	0.956828
C7ORF28B	50689	NM_198097.1	chromosome 7 open reading frame 28B	221960	206.01	1416.07	1418.48	203.46	6.885	4.16302e-14	6.874	0.987622
LOC643674	270692	XM_928643.1	PREDICTED: Homo sapiens similar to peptidase (prosome, macropain) 26S subunit, ATPase 1 (LOC643674), mRNA.	643674	641.33	2894.43	4396.85	716.1	6.856	9.14409e-11	4.513	1.11659
LOC649682	2230167	XM_938755.1	similar to ribosomal protein L31	653773	2424.22	13724	16611.2	3402.42	6.852	2.03856e-13	5.661	1.40351
USP8	6770634	NM_005154.2	ubiquitin specific peptidase 8	9101	225.46	1407.81	1542.36	266.14	6.841	3.60892e-13	6.244	1.18043
LOC391766	3830474	XM_936303.1	similar to Transcription initiation factor TFIID subunit 11 (Transcription initiation factor TFIID 28 kDa subunit) (TAF(II)28) (TAFII-28) (TAFII28) (TFIID subunit p30-beta)	391766	201.57	1146.08	1377.69	211.3	6.835	2.81467e-12	5.686	1.04827
WSB2	6550703	NM_018639.3	WD repeat and SOCS box-containing 2	55884	315.73	2816.26	2156.35	444.76	6.83	8.25666e-13	8.92	1.40867
FBXO30	5290307	NM_032145.4	F-box protein 30	84085	353.66	1935.98	2403.48	388.02	6.796	1.28076e-09	5.474	1.09716
PTMA	460386	NM_002823.2	prothymosin, alpha (gene sequence 28)	5757	995.52	7533.65	6700.86	801.94	6.731	1.25429e-10	7.568	0.805549
LOC641848	2640255	XM_935588.1	PREDICTED: Homo sapiens similar to ribosomal protein S3a (LOC641848), mRNA.	641848	509.24	3528.67	3414.83	494.5	6.706	1.28365e-12	6.929	0.971055
SLBP	4280603	NM_006527.2	stem-loop (histone) binding protein	7884	432.22	3263.39	2885.95	469.05	6.677	2.03856e-13	7.55	1.08521
TRA1P2	4590551	XR_000203.3	PREDICTED: Homo sapiens tumor rejection antigen (gp96) 1 pseudogene 2 (TRA1P2), misc RNA.	343477	372.24	2161.54	2482.57	441.4	6.669	7.05244e-12	5.807	1.18579
RFPL4B	7160739	NM_001013734.1	ret finger protein-like 4B	442247	228.51	755.48	1522.9	188.09	6.664	8.3275e-12	3.306	0.823115
RPS28	650349	NM_001031.4	ribosomal protein S28	6234	3950.19	18251.7	26042.8	4340.54	6.593	1.15036e-11	4.62	1.09882
DC2	4610722	NM_021227.2	DC2 protein	58505	683.47	4434.75	4491.85	974.62	6.572	5.33385e-13	6.489	1.42599
NS4ATP2	2320053	NM_024632.3	SAP30-like	79685	740.13	3090.76	4861.66	1311.07	6.569	5.51074e-14	4.176	1.77141
XRN2	1940612	NM_012255.3	5'-3' exoribonuclease 2	22803	177.21	1367.8	1163.99	203.13	6.568	1.62988e-12	7.719	1.14627
LOC440041	6180577	XM_495874.2	PREDICTED: Homo sapiens similar to tripartite motif protein 39 (LOC440041), mRNA.	440041	147.3	475.67	962.09	146.37	6.532	1.39697e-12	3.229	0.993686
FAM72A	1090725	NM_207418.2	gastric cancer up-regulated-2	653573	277.28	1838.98	1809.97	353.93	6.528	4.17913e-12	6.632	1.27644
RPL23	380575	NM_000978.2	ribosomal protein L23	9349	2043.82	11925.4	13244.7	2532.06	6.48	1.23447e-12	5.835	1.23889
LCOR	7150554	NM_032440.1	ligand dependent nuclear receptor corepressor	84458	625.57	2527.32	4049.07	683.66	6.473	3.6528e-11	4.04	1.09286
SACM1L	2600204	NM_014016.2	SAC1 suppressor of actin mutations 1-like (yeast)	22908	501.96	2669.14	3175.74	623.57	6.327	4.19078e-11	5.317	1.24227
FLJ11712	620450	NM_024570.1	ribonuclease H2, subunit B	79621	216.06	1646	1363.5	222.58	6.311	7.98504e-12	7.618	1.03018
LOC641849	3850278	XM_935589.1	PREDICTED: Homo sapiens similar to 40S ribosomal protein S3a (V-fos transformation effector protein) (LOC641849), mRNA.	641849	224.9	1514.74	1410.13	331.45	6.27	2.59942e-13	6.735	1.47377
LOC654189	3850008	XM_942687.1	PREDICTED: Homo sapiens similar to heterogeneous nuclear ribonucleoprotein A3, transcript variant 1 (LOC654189), mRNA.	654189	377.66	2539.5	2366.46	368.05	6.266	2.38811e-12	6.724	0.974554
LOC387934	830682	XM_937508.1	fatty acid binding protein 5-like 1	387934	288.52	2913.85	1800.65	344.76	6.241	4.47987e-12	10.099	1.19493
HIGD1A	7550341	NM_014056.1	HIG1 domain family, member 1A	25994	2332.62	11791.7	14543.8	2654.75	6.235	7.63768e-12	5.055	1.1381
SPAG1	2680553	NM_003114.3	sperm associated antigen 1	6674	412.73	1735.49	2569.29	444.99	6.225	3.21227e-12	4.205	1.07816
TATDN1	1110167	NM_032026.1	TatD DNase domain containing 1	83940	540.74	3826.33	3363.01	861.86	6.219	1.29921e-12	7.076	1.59385
LOC389787	160047	XM_497072.2	PREDICTED: Homo sapiens similar to Translationally-controlled tumor protein (TCTP) (p23) (Histamine-releasing factor) (HRF) (Fortilin) (LOC389787), mRNA.	389787	3217.61	19430.4	19969	4361.25	6.206	5.6714e-13	6.039	1.35543
RTN4	780402	NM_020532.4	reticulon 4	57142	1294.93	8254.83	8023.37	1706.88	6.196	9.13488e-14	6.375	1.31813
LOC647436	2000367	XM_937113.1	similar to ribosomal protein L5	647436	327.8	1606.51	2030.19	373.6	6.193	1.08682e-10	4.901	1.13972
FKBP3	6450523	NM_002013.2	FK506 binding protein 3, 25kDa	2287	1461.75	10538.8	9009.92	2441.99	6.164	7.79651e-13	7.21	1.67059
LOC646786	4290082	XM_929738.1	PREDICTED: Homo sapiens similar to Afadin (AF-6 protein) (LOC646786), mRNA.	646786	1983.53	7506.19	12225.3	2665.14	6.163	1.8817e-12	3.784	1.34363
MBNL2	2450546	NM_144778.2	muscleblind-like 2 (Drosophila)	10150	336.9	1458.26	2066.78	337.83	6.135	5.99775e-12	4.328	1.00276
ACTR3	6940176	NM_005721.3	ARP3 actin-related protein 3 homolog (yeast)	10096	1144.77	7841.84	7022.37	1177.25	6.134	1.47407e-12	6.85	1.02837
LOC643997	2510022	XM_292963.5	similar to peptidylprolyl isomerase A isoform 1	643997	853.87	4888.31	5221.47	1139.01	6.115	6.47115e-12	5.725	1.33394
DHRS2	4890671	NM_182908.3	dehydrogenase/reductase (SDR family) member 2	10202	1770.65	11248.5	10824.6	2114.74	6.113	5.33385e-13	6.353	1.19433
RPL9	6420730	NM_001024921.2	ribosomal protein L9	6133	2279.65	13870.5	13933.4	2635.87	6.112	1.76897e-11	6.085	1.15626
LOC653115	4890008	XM_926415.1	PREDICTED: Homo sapiens similar to heterogeneous nuclear ribonucleoprotein A3, transcript variant 1 (LOC653115), mRNA.	653115	201.8	1270.09	1224.2	198.17	6.066	2.81633e-12	6.294	0.982012
LOC645317	5270086	XM_930463.1	PREDICTED: Homo sapiens similar to Coiled-coil-helix-coiled-coil-helix domain containing protein 2 (HCV NS2 trans-regulated protein) (NS2TP), transcript variant 1 (LOC645317), mRNA.	645317	643.74	2945.99	3894.3	1008.59	6.05	6.70766e-12	4.576	1.56677
NACAP1	3830136	NR_002182.1	nascent-polypeptide-associated complex alpha polypeptide pseudogene 1	83955	170.16	1309.36	1025.39	221.26	6.026	2.01683e-10	7.695	1.30031
FBXO38	2710653	NM_030793.3	F-box protein 38	81545	181.93	790.7	1085.63	166.95	5.967	4.99423e-11	4.346	0.917661
PERP	4040754	NM_022121.2	PERP, TP53 apoptosis effector	64065	185.63	585.77	1105.04	170.45	5.953	1.3182e-12	3.156	0.918224
TMEM154	1110300	NM_152680.1	transmembrane protein 154	201799	686.54	3493.85	4079.15	1396.6	5.942	2.20356e-12	5.089	2.03426
MGC42630	2190133	NM_175923.3	family with sequence similarity 27, member E3	286301	587.56	1893.34	3475.91	611.83	5.916	4.47987e-12	3.222	1.04131
PPCS	2570725	NM_001077447.1	phosphopantothenoylcysteine synthetase	79717	756.01	3678.18	4468.83	924.39	5.911	4.68389e-14	4.865	1.22272
LOC649426	6520161	XM_941575.1	PREDICTED: Homo sapiens similar to peptidase (prosome, macropain) 26S subunit, ATPase 1 (LOC649426), mRNA.	649426	436.49	1827.48	2576.85	330.36	5.904	1.00126e-11	4.187	0.756856
G3BP1	5720300	NM_005754.2	GTPase activating protein (SH3 domain) binding protein 1	10146	817.36	7525.76	4818.95	732.95	5.896	1.45801e-11	9.207	0.896728
LOC649679	6550274	XM_945045.1	PREDICTED: Homo sapiens similar to Tubulin beta-4q chain, transcript variant 2 (LOC649679), mRNA.	649679	232.49	1452.02	1364.87	218.82	5.871	2.53394e-14	6.246	0.941202
CYP51A1	6200068	NM_000786.2	cytochrome P450, family 51, subfamily A, polypeptide 1	1595	453.77	2842.28	2645.21	444.85	5.829	2.2746e-11	6.264	0.980342
TAF9	990474	NM_016283.4	TAF9 RNA polymerase II, TATA box binding protein (TBP)-associated factor, 32kDa	6880	258.78	1316.13	1495.55	320.51	5.779	9.63717e-10	5.086	1.23854
LOC647523	5820202	XM_937322.1	PREDICTED: Homo sapiens similar to chaperonin containing TCP1, subunit 8 (theta) (LOC647523), mRNA.	647523	588.02	4333.45	3392.14	724.28	5.769	1.03608e-13	7.37	1.23173
FTHL3	6450139	NR_002201.1	ferritin, heavy polypeptide-like 3	2498	868.87	3466.68	4993.7	2210.87	5.747	1.34025e-11	3.99	2.54453
GLRX2	6980274	NM_016066.3	glutaredoxin 2	51022	194.91	688.74	1114.03	345.03	5.716	1.57826e-10	3.534	1.7702
LOC645138	1500538	XM_928168.1	PREDICTED: Homo sapiens similar to ribosomal protein S11 (LOC645138), mRNA.	645138	2787.29	14608.3	15920.1	3724.9	5.712	2.59154e-12	5.241	1.33639
LOC643949	4290349	XM_927207.1	PREDICTED: Homo sapiens similar to 60S acidic ribosomal protein P2 (LOC643949), mRNA.	643949	606.04	3201.79	3452.58	899.89	5.697	1.32499e-11	5.283	1.48487
HECA	610367	NM_016217.2	headcase homolog (Drosophila)	51696	212.72	978.87	1201.12	243.99	5.646	1.82663e-12	4.602	1.147
COPS2	4890195	NM_004236.1	COP9 constitutive photomorphogenic homolog subunit 2 (Arabidopsis)	9318	168.44	1015.11	950.9	174.16	5.645	1.5353e-10	6.027	1.03396
RPN2	3370112	NM_002951.2	ribophorin II	6185	1212.7	5754.71	6844.11	1811.89	5.644	1.42335e-11	4.745	1.4941
CLTC	4730458	NM_004859.2	clathrin, heavy chain (Hc)	1213	252.17	2063.74	1418.98	369.57	5.627	9.18137e-12	8.184	1.46556
NUDT15	3450370	NM_018283.1	nudix (nucleoside diphosphate linked moiety X)-type motif 15	55270	270.28	1542.33	1518.57	304.76	5.618	7.55607e-13	5.706	1.12757
CROP	5900129	NM_006107.2	cisplatin resistance-associated overexpressed protein	51747	1032.25	5244.59	5775.72	743.01	5.595	7.24837e-10	5.081	0.719797
TAF9	7040537	NM_016283.4	TAF9 RNA polymerase II, TATA box binding protein (TBP)-associated factor, 32kDa	6880	233.57	1249.48	1305.19	290.28	5.588	4.47747e-12	5.349	1.2428
TCP1	990315	NM_030752.2	t-complex 1	6950	1485.09	10262.9	8295.92	2479.85	5.586	9.69286e-13	6.911	1.66983
GPBP1	1090692	NM_022913.1	GC-rich promoter binding protein 1	65056	238.85	1286.31	1333.79	307.48	5.584	3.17587e-11	5.385	1.28734
NAT13	6620368	NM_025146.1	N-acetyltransferase 13	80218	223.2	1349.14	1242.09	288.59	5.565	4.51034e-12	6.045	1.29297
FAM98A	2100161	NM_015475.3	family with sequence similarity 98, member A	25940	1311.48	8818.45	7283.08	1952.85	5.553	1.74319e-12	6.724	1.48904
GALNT1	4920201	NM_020474.2	UDP-N-acetyl-alpha-D-galactosamine:polypeptide N-acetylgalactosaminyltransferase 1 (GalNAc-T1)	2589	562.14	1748.12	3106.44	620.33	5.526	8.25057e-12	3.11	1.10352
KPNA2	6250609	NM_002266.2	karyopherin alpha 2 (RAG cohort 1, importin alpha 1)	3838	525.27	3252.26	2894.5	356.5	5.511	1.21571e-10	6.192	0.678699
ZNF23	4260221	NM_145911.1	zinc finger protein 23 (KOX 16)	7571	140.41	445.96	771.36	159.04	5.494	1.41756e-12	3.176	1.13268
MINPP1	6370639	NM_004897.2	multiple inositol polyphosphate histidine phosphatase, 1	9562	256.6	1195.36	1407.58	356.26	5.486	2.10139e-13	4.658	1.38839
FTHL11	460164	NR_002204.1	ferritin, heavy polypeptide-like 11	2503	597.56	2465.8	3274.98	1450.28	5.481	3.32407e-13	4.126	2.427
LOC347376	3940364	XM_937928.1	H3 histone, family 3A	347376	316.59	2391.9	1733.91	352.92	5.477	1.39597e-13	7.555	1.11475
FAM49B	2630703	NM_016623.3	family with sequence similarity 49, member B	51571	427.72	2445.42	2335.03	370.89	5.459	5.08653e-11	5.717	0.867133
LOC643007	7650220	XM_927198.1	similar to large subunit ribosomal protein L36a	643007	564.38	2372.73	3080.15	468.16	5.458	6.38292e-09	4.204	0.829512
C1GALT1	580066	NM_020156.1	core 1 synthase, glycoprotein-N-acetylgalactosamine 3-beta-galactosyltransferase, 1	56913	359.74	2308.98	1955.07	444.29	5.435	2.4376e-13	6.418	1.23503
RBM34	5390092	NM_015014.1	RNA binding motif protein 34	23029	509.21	2782.08	2746.19	926.86	5.393	1.67972e-12	5.464	1.82019
PABPC1	3060040	NM_002568.3	poly(A) binding protein, cytoplasmic 1	26986	2033.26	9448.52	10945.2	2576.61	5.383	2.57819e-10	4.647	1.26723
SYAP1	6580678	NM_032796.2	synapse associated protein 1, SAP47 homolog (Drosophila)	94056	280.45	1590.52	1503.56	397.79	5.361	8.55134e-13	5.671	1.4184
RPLP1	2690561	NM_001003.2	ribosomal protein, large, P1	6176	3482	15394.3	18590.8	2629.88	5.339	3.00808e-08	4.421	0.755279
UFM1	4540356	NM_016617.1	ubiquitin-fold modifier 1	51569	217.86	910.21	1161.35	188.53	5.331	2.16858e-09	4.178	0.865372
ARMCX1	840561	NM_016608.1	armadillo repeat containing, X-linked 1	51309	325.78	1647.77	1734.67	277.46	5.325	1.93624e-10	5.058	0.851679
PNPLA8	450458	NM_015723.2	patatin-like phospholipase domain containing 8	50640	401.15	1221.55	2126.4	618.52	5.301	9.20987e-13	3.045	1.54187
C15ORF29	6180544	NM_024713.1	chromosome 15 open reading frame 29	79768	144.51	442.88	763.11	168.58	5.281	1.39659e-11	3.065	1.16656
RECQL	6270674	NM_032941.1	RecQ protein-like (DNA helicase Q1-like)	5965	285.02	1516.76	1497.44	317.01	5.254	1.26752e-12	5.322	1.11224
SFRS11	990543	NM_004768.2	splicing factor, arginine/serine-rich 11	9295	223.15	1339.17	1171.46	215.04	5.25	1.43454e-10	6.001	0.963657
FLJ12716	4050474	NM_199053.1	chromosome 4 open reading frame 41	60684	253.46	1403.12	1323.52	355.04	5.222	8.04824e-12	5.536	1.40077
PLAGL1	1190521	NM_001080952.1	pleiomorphic adenoma gene-like 1	5325	144.54	492.31	751.86	132.42	5.202	3.47447e-11	3.406	0.916148
LOC653974	5050541	XM_944100.1	PREDICTED: Homo sapiens similar to ribosomal protein L15, transcript variant 3 (LOC653974), mRNA.	653974	4508.23	18885.2	23383.6	4070.93	5.187	4.71485e-12	4.189	0.903
CLK1	520382	NM_001024646.1	CDC-like kinase 1	1195	288.04	1175.89	1493.52	280.29	5.185	1.55189e-09	4.082	0.973094
HS.565887	2070491	BM458889	AGENCOURT_6414453 NIH_MGC_72 Homo sapiens cDNA clone IMAGE:5557164 5, mRNA sequence	NA	286.69	872.88	1484.19	515.58	5.177	3.50671e-13	3.045	1.79839
ZWILCH	4850221	NM_017975.2	Zwilch, kinetochore associated, homolog (Drosophila)	55055	182.23	931.93	940.56	212.08	5.161	1.68486e-11	5.114	1.1638
SPAST	460333	NM_199436.1	spastin	6683	181.03	1027.52	932.54	162.84	5.151	9.86145e-11	5.676	0.899519
TUBB4Q	1990327	NM_020040.3	tubulin, beta polypeptide 4, member Q	56604	321.35	1695.7	1647.51	394.51	5.127	5.33385e-13	5.277	1.22766
LOC388621	730379	XM_371243.4	similar to ribosomal protein L21	388621	4649.49	20620.1	23838.6	4020.46	5.127	8.67712e-10	4.435	0.86471
MTF2	2760255	NM_007358.1	metal response element binding transcription factor 2	22823	423.55	2257.6	2168.09	522.25	5.119	1.0433e-11	5.33	1.23303
GNA13	6650161	NM_006572.3	guanine nucleotide binding protein (G protein), alpha 13	10672	567.43	2843.76	2894.49	490.74	5.101	8.87438e-09	5.012	0.864847
LOC644250	7160692	XM_929199.1	PREDICTED: Homo sapiens hypothetical protein LOC644250 (LOC644250), mRNA.	644250	764.35	4414.97	3888.94	1466.42	5.088	1.54521e-09	5.776	1.91852
PTPLAD2	2900328	NM_001010915.1	protein tyrosine phosphatase-like A domain containing 2	401494	820.27	4345.08	4167.3	1399.45	5.08	2.72726e-10	5.297	1.70608
LOC401470	620019	XM_376787.3	ribosomal protein S26 pseudogene 10	401470	240.92	1110.56	1222.95	328.5	5.076	3.5941e-11	4.61	1.36352
NXT2	5270307	NM_018698.3	nuclear transport factor 2-like export factor 2	55916	235.92	1045.7	1193.09	262.14	5.057	5.57951e-11	4.432	1.11114
C8ORF52	6660286	NM_017864.2	integrator complex subunit 8	55656	267.88	1953.33	1348.62	449.97	5.034	2.8772e-11	7.292	1.67974
NLRP8	6770326	NM_176811.2	NLR family, pyrin domain containing 8	126205	3373.34	15545.3	16956.6	6996.72	5.027	1.92506e-09	4.608	2.07412
MGC23909	3850224	NM_174909.1	transmembrane protein 167	153339	439.36	2119.23	2207.84	416.31	5.025	8.36649e-11	4.823	0.947537
PNPLA8	7610026	NM_015723.2	patatin-like phospholipase domain containing 8	50640	175.5	546.07	881.73	179.81	5.024	6.55881e-11	3.112	1.02456
NUDCD2	670195	NM_145266.4	NudC domain containing 2	134492	232.07	1337.2	1165.48	230.51	5.022	2.18326e-11	5.762	0.993278
LOC653658	4610681	XM_928705.1	PREDICTED: Homo sapiens similar to ribosomal protein S23 (LOC653658), mRNA.	653658	4483.6	20437.3	22444	6725.3	5.006	2.75454e-12	4.558	1.49998
SUMO1P3	4050358	NR_002190.1	SUMO1 pseudogene 3	474338	1536.87	8825.42	7691.71	1842.59	5.005	2.84947e-13	5.742	1.19892
SAMD8	1010181	NM_144660.1	sterile alpha motif domain containing 8	142891	359.42	1267.01	1796.41	519.49	4.998	1.95204e-10	3.525	1.44536
DBI	2480338	NM_020548.4	diazepam binding inhibitor (GABA receptor modulator, acyl-Coenzyme A binding protein)	1622	1978.75	10424.1	9887.37	2525.27	4.997	2.57454e-12	5.268	1.27619
RBBP6	4180356	NM_032626.5	retinoblastoma binding protein 6	5930	218.77	909.38	1089.21	190.8	4.979	1.12052e-13	4.157	0.872149
C13ORF7	6980286	NM_024546.2	chromosome 13 open reading frame 7	79596	412.26	1951.29	2047.08	391.67	4.965	2.1742e-10	4.733	0.950056
LOC653709	3830021	XM_929105.1	PREDICTED: Homo sapiens similar to CG13926-PA (LOC653709), mRNA.	653709	189.1	741.14	936.22	207.79	4.951	5.66462e-11	3.919	1.09884
C7ORF28A	3130477	NM_015622.5	chromosome 7 open reading frame 28A	51622	1171.22	6059.6	5777.16	1050.73	4.933	8.34007e-12	5.174	0.897124
ANXA2P1	270609	NR_001562.1	annexin A2 pseudogene 1	303	1140.83	9656.54	5618.06	1318.44	4.925	9.69286e-13	8.464	1.15568
C6ORF173	670703	NM_001012507.1	chromosome 6 open reading frame 173	387103	1987.47	8449.18	9743.08	2266.8	4.902	3.30336e-12	4.251	1.14055
GOLGB1	3130768	NM_004487.1	golgin B1, golgi integral membrane protein	2804	712.36	2584.75	3491.27	1474.84	4.901	1.54201e-11	3.628	2.07036
JOSD3	3870433	NM_024116.2	Josephin domain containing 3	79101	149.68	602.06	730.56	155.92	4.881	4.78481e-11	4.022	1.04169
CDKN1B	1030348	NM_004064.2	cyclin-dependent kinase inhibitor 1B (p27, Kip1)	1027	1514.86	8135.54	7367.59	1049.2	4.864	3.87232e-11	5.37	0.692605
DNM1L	3890632	NM_005690.2	dynamin 1-like	10059	854.2	4726.32	4145.1	1430.62	4.853	8.49725e-13	5.533	1.67481
LOC497661	2940201	NM_001035005.2	chromosome 18 open reading frame 32	497661	110.42	500.99	535.03	137.46	4.846	1.12927e-10	4.537	1.24488
MLF1	5870133	NM_022443.2	myeloid leukemia factor 1	4291	189.95	1011.81	917.38	226.56	4.83	1.88641e-11	5.327	1.19273
FAM49B	7160079	NM_016623.3	family with sequence similarity 49, member B	51571	409.88	2267.35	1978.07	526.76	4.826	1.06339e-10	5.532	1.28516
TUSC3	2480400	NM_006765.2	tumor suppressor candidate 3	7991	161.49	637.59	776.62	148.53	4.809	1.95674e-11	3.948	0.919747
PSMC6	4780538	NM_002806.2	proteasome (prosome, macropain) 26S subunit, ATPase, 6	5706	153	749.25	734	169.88	4.798	5.24898e-11	4.897	1.11033
NUF2	2000458	NM_031423.3	NUF2, NDC80 kinetochore complex component, homolog (S. cerevisiae)	83540	321.63	1606.01	1541.94	394.66	4.794	2.17084e-13	4.993	1.22706
HSPA1A	6380717	NM_005345.4	heat shock 70kDa protein 1A	3303	3484.01	16955.8	16695	3374.12	4.792	8.84971e-11	4.867	0.968459
NUDCD2	610376	NM_145266.4	NudC domain containing 2	134492	563.26	3060.77	2690.79	711.75	4.777	5.26514e-13	5.434	1.26363
C12ORF23	3290379	NM_152261.1	chromosome 12 open reading frame 23	90488	313.43	1703.39	1495.52	411.72	4.771	8.65795e-12	5.435	1.31359
LOC653489	5870048	XM_934113.1	RANBP2-like and GRIP domain containing 3	653489	2157.25	8802.95	10263.3	3690.41	4.758	4.85596e-10	4.081	1.7107
BNIP3L	620047	NM_004331.2	BCL2/adenovirus E1B 19kDa interacting protein 3-like	665	153.55	1028.86	727.6	160.06	4.739	1.52842e-10	6.7	1.0424
LOC645466	1010458	XM_930477.1	PREDICTED: Homo sapiens hypothetical protein LOC645466 (LOC645466), mRNA.	645466	242.61	863.66	1149.14	327.26	4.737	1.00126e-11	3.56	1.34891
MTDH	3850154	NM_178812.2	metadherin	92140	949.83	3671.85	4464.05	1286.44	4.7	1.40879e-11	3.866	1.35439
TSC22D1	380689	NM_183422.1	TSC22 domain family, member 1	8848	265.34	1685.24	1245.29	216	4.693	5.61929e-11	6.351	0.81405
UBE1L2	2070019	NM_018227.3	ubiquitin-like modifier activating enzyme 6	55236	931.36	3611.52	4370.1	1086.86	4.692	3.27234e-10	3.878	1.16696
LOC648638	6650360	XM_937706.1	PREDICTED: Homo sapiens similar to Peptidyl-prolyl cis-trans isomerase NIMA-interacting 4 (Rotamase Pin4) (PPIase Pin4) (Parvulin 14) (Par14) (Peptidyl-prolyl cis/trans isomerase EPVH) (hPar14) (LOC648638), mRNA.	648638	505.58	1584.53	2363.22	691.3	4.674	6.49431e-12	3.134	1.36734
HOXA10	770291	NM_153715.1	homeobox A10	3206	650.34	3171.83	3036.23	1022.27	4.669	1.1952e-13	4.877	1.5719
KNTC2	1050470	NM_006101.1	NDC80 homolog, kinetochore complex component (S. cerevisiae)	10403	1031.83	4861.91	4817.32	1239.39	4.669	2.1835e-12	4.712	1.20116
YIPF5	380703	NM_030799.6	Yip1 domain family, member 5	81555	264.58	1373.06	1235.38	344.52	4.669	5.50769e-10	5.19	1.30214
LOC645001	2260025	XM_928068.1	PREDICTED: Homo sapiens similar to Heterogeneous nuclear ribonucleoprotein A1 (Helix-destabilizing protein) (Single-strand binding protein) (hnRNP core protein A1) (HDP-1) (Topoisomerase-inhibitor suppressed) (LOC645001), mRNA.	645001	284.22	2152.22	1322.51	268.84	4.653	8.87849e-10	7.572	0.945887
PPP1R12A	4010400	NM_002480.1	protein phosphatase 1, regulatory (inhibitor) subunit 12A	4659	316.54	950.53	1471.84	313.66	4.65	3.98204e-11	3.003	0.990902
BRWD3	4050653	NM_153252.2	bromodomain and WD repeat domain containing 3	254065	171.05	726.45	795.15	236.85	4.649	2.76638e-10	4.247	1.38468
PTGES3	1780719	NM_006601.4	prostaglandin E synthase 3 (cytosolic)	10728	2540.97	16575	11777.2	2376.33	4.635	1.20393e-09	6.523	0.935206
C14ORF45	830681	NM_025057.1	chromosome 14 open reading frame 45	80127	248.34	902.01	1148.29	281.15	4.624	2.13536e-11	3.632	1.13212
BUB3	6350348	NM_001007793.1	BUB3 budding uninhibited by benzimidazoles 3 homolog (yeast)	9184	481.65	1487.32	2225.63	566.51	4.621	8.19991e-13	3.088	1.17619
PMAIP1	2750367	NM_021127.1	phorbol-12-myristate-13-acetate-induced protein 1	5366	903.29	3674.1	4164.25	928.36	4.61	5.76928e-10	4.067	1.02775
U2AF1	3930241	NM_001025203.1	U2 small nuclear RNA auxiliary factor 1	7307	270.1	876.6	1239.99	302.17	4.591	1.84623e-11	3.245	1.11873
C6ORF66	1940435	NM_014165.1	chromosome 6 open reading frame 66	29078	164.81	829.92	756.04	200.45	4.587	7.75247e-12	5.036	1.21625
LOC642236	780255	XM_942974.1	PREDICTED: Homo sapiens similar to FRG1 protein (FSHD region gene 1 protein), transcript variant 4 (LOC642236), mRNA.	642236	2457.84	8773.27	11255.5	3786.42	4.579	7.79651e-13	3.57	1.54055
MYC	6550600	NM_002467.3	v-myc myelocytomatosis viral oncogene homolog (avian)	4609	929.22	5306.69	4235.5	1634.81	4.558	3.31682e-10	5.711	1.75934
C6ORF211	3710465	NM_024573.1	chromosome 6 open reading frame 211	79624	200.22	944.21	910.73	192.23	4.549	3.4532e-10	4.716	0.960094
NDUFB10	1820482	NM_004548.1	NADH dehydrogenase (ubiquinone) 1 beta subcomplex, 10, 22kDa	4716	2570.12	12426.2	11665.9	5375.17	4.539	3.18772e-11	4.835	2.09141
MTMR6	160026	NM_004685.2	myotubularin related protein 6	9107	594.27	2596.09	2695.24	817.25	4.535	3.6738e-12	4.369	1.37522
LOC644330	1940008	XM_934365.1	PREDICTED: Homo sapiens similar to tropomyosin 3 isoform 2, transcript variant 2 (LOC644330), mRNA.	644330	310.82	2045.43	1403.55	326.52	4.516	3.89107e-11	6.581	1.05051
ZNF226	830184	NM_001032374.1	zinc finger protein 226	7769	175.11	590.81	789.51	200.64	4.509	1.29921e-12	3.374	1.14579
DUSP11	4060523	NM_003584.1	dual specificity phosphatase 11 (RNA/RNP complex 1-interacting)	8446	195.27	923.94	879.78	200.98	4.506	5.78824e-11	4.732	1.02924
NUDT10	3180356	NM_153183.1	nudix (nucleoside diphosphate linked moiety X)-type motif 10	170685	145.42	728.22	653.43	154.29	4.494	7.63124e-11	5.008	1.061
TUBE1	6380673	NM_016262.3	tubulin, epsilon 1	51175	284.5	901.4	1276.69	434.25	4.487	1.63058e-11	3.168	1.52636
STCH	5290673	NM_006948.4	stress 70 protein chaperone, microsome-associated, 60kDa	6782	388.44	1422.5	1740.77	392.06	4.481	1.06146e-09	3.662	1.00932
DNAJB4	5420528	NM_007034.3	DnaJ (Hsp40) homolog, subfamily B, member 4	11080	306.09	1346.7	1368.07	281.8	4.47	2.95982e-09	4.4	0.920644
SEC11L3	150082	NM_033280.1	SEC11 homolog C (S. cerevisiae)	90701	798.1	2707.98	3565.06	1858.93	4.467	3.88133e-11	3.393	2.32919
HAT1	3420068	NM_003642.2	histone acetyltransferase 1	8520	948.68	5170.34	4236.83	1487.44	4.466	1.14689e-10	5.45	1.5679
ATP1B3	4220632	NM_001679.2	ATPase, Na+/K+ transporting, beta 3 polypeptide	483	2180.84	9156.44	9740.34	2777.39	4.466	1.50123e-10	4.199	1.27354
IQWD1	5080594	NM_001017977.1	IQ motif and WD repeats 1	55827	227.36	1068.67	1014.41	216.1	4.462	4.89756e-11	4.7	0.950475
FZD6	2190553	NM_003506.2	frizzled homolog 6 (Drosophila)	8323	371.35	1946.88	1652.26	328.84	4.449	4.75523e-10	5.243	0.885526
P4HA1	4220731	NM_000917.2	procollagen-proline, 2-oxoglutarate 4-dioxygenase (proline 4-hydroxylase), alpha polypeptide I	5033	984.83	3569.29	4375.64	1445.69	4.443	1.80938e-10	3.624	1.46796
ZNF226	7040465	NM_015919.3	zinc finger protein 226	7769	189.22	635.79	840.16	215.5	4.44	2.38811e-12	3.36	1.13889
PPP2R3C	5270138	NM_017917.2	protein phosphatase 2 (formerly 2A), regulatory subunit B'', gamma	55012	1305.9	5211.09	5781.2	1971.35	4.427	7.25254e-14	3.99	1.50957
RAB33B	5870594	NM_031296.1	RAB33B, member RAS oncogene family	83452	211.45	1054.98	935.75	172.77	4.425	5.8583e-10	4.989	0.817073
SNAP23	5810435	NM_130798.1	synaptosomal-associated protein, 23kDa	8773	444.63	2061.16	1962.87	355.93	4.415	2.39233e-09	4.636	0.800508
LOC340096	7610743	XM_293943.2	similar to HIStone family member (his-72)	340096	163.74	539.22	720.48	163.45	4.4	1.08355e-12	3.293	0.998229
ATP11B	6650594	NM_014616.1	ATPase, class VI, type 11B	23200	299.38	1370.82	1316.85	288.61	4.399	9.31767e-10	4.579	0.964026
DNAJB4	4250537	NM_007034.3	DnaJ (Hsp40) homolog, subfamily B, member 4	11080	252.19	1066.52	1108.78	203.31	4.397	7.10359e-10	4.229	0.806178
TXNDC9	4290521	NM_005783.3	thioredoxin domain containing 9	10190	834.41	3882.17	3663.75	897.33	4.391	2.02916e-09	4.653	1.07541
ALG5	6370113	NM_013338.3	asparagine-linked glycosylation 5 homolog (S. cerevisiae, dolichyl-phosphate beta-glucosyltransferase)	29880	1045.67	3372.53	4582.83	1450.16	4.383	2.08424e-11	3.225	1.38682
USP49	5550603	NM_018561.3	ubiquitin specific peptidase 49	25862	1845.69	7311.23	8087.04	2933.79	4.382	1.73618e-09	3.961	1.58954
TSPAN13	3420452	NM_014399.3	tetraspanin 13	27075	674.36	4552.07	2948.14	655.74	4.372	6.71407e-11	6.75	0.972389
FAM103A1	3930730	NM_031452.2	family with sequence similarity 103, member A1	83640	658.89	2747.35	2874.75	642.59	4.363	2.47285e-11	4.17	0.975261
VPS37A	2850747	NM_152415.1	vacuolar protein sorting 37 homolog A (S. cerevisiae)	137492	251.21	1034.38	1095.97	433.89	4.363	1.11308e-10	4.118	1.7272
SF3B14	3780544	NM_016047.3	splicing factor 3B, 14 kDa subunit	51639	1112.06	4681.77	4848.15	1450.6	4.36	4.10709e-12	4.21	1.30443
CAT	1240446	NM_001752.2	catalase	847	364.59	1494.06	1587.46	462.16	4.354	3.27497e-10	4.098	1.26762
MGC40489	4670605	XM_940001.1	PREDICTED: Homo sapiens hypothetical protein MGC40489, transcript variant 8 (MGC40489), mRNA.	146880	873.47	4164.77	3802.62	576.96	4.353	6.40766e-10	4.768	0.660538
BOLA2	1740717	NM_001031827.1	bolA homolog 2 (E. coli)	552900	1164.94	3728.28	5059.64	1194.73	4.343	1.23172e-08	3.2	1.02557
FYTTD1	3180465	NM_032288.5	forty-two-three domain containing 1	84248	797.39	3375.04	3457.37	1041.95	4.336	6.94773e-11	4.233	1.3067
ARPP-19	6620356	NM_006628.4	cyclic AMP phosphoprotein, 19 kD	10776	399.54	1816.22	1731.13	542.86	4.333	5.43558e-10	4.546	1.35871
IBTK	6200647	NM_015525.2	inhibitor of Bruton agammaglobulinemia tyrosine kinase	25998	1160.43	4534.7	5024.27	1614.28	4.33	1.38416e-11	3.908	1.39111
HIF1A	2680722	NM_181054.1	hypoxia-inducible factor 1, alpha subunit (basic helix-loop-helix transcription factor)	3091	704.67	4347.76	3034.48	601.88	4.306	1.50652e-07	6.17	0.85413
WDSOF1	2760400	NM_015420.4	WD repeats and SOF1 domain containing	25879	158.72	840.44	681.38	163.69	4.293	1.68371e-10	5.295	1.03131
WBP5	1660750	NM_001006614.1	WW domain binding protein 5	51186	249.5	1012.91	1070.94	371.82	4.292	2.53818e-12	4.06	1.49026
HIAT1	1850544	NM_033055.2	hippocampus abundant transcript 1	64645	115.93	483.38	496.23	126.04	4.281	6.08222e-09	4.17	1.08721
C9ORF77	6180470	NM_001025780.1	family with sequence similarity 108, member B1	51104	279.19	1380.3	1194.51	284.16	4.278	1.7522e-09	4.944	1.0178
MRPL47	5130300	NM_020409.2	mitochondrial ribosomal protein L47	57129	326.73	1580.32	1395.54	246.11	4.271	2.90961e-10	4.837	0.753252
ANKRD1	6560112	NM_014391.2	ankyrin repeat domain 1 (cardiac muscle)	27063	676.49	5392.88	2881.75	1769.41	4.26	7.74357e-08	7.972	2.61557
RHBDL2	6200286	NM_017821.3	rhomboid, veinlet-like 2 (Drosophila)	54933	378.9	1471.72	1613.17	644.27	4.258	1.70008e-09	3.884	1.70037
PSMA3	5720327	NM_002788.2	proteasome (prosome, macropain) subunit, alpha type, 3	5684	1684.81	5725.54	7160.4	2703.09	4.25	2.20385e-11	3.398	1.60439
PRKAR1A	7050021	NM_002734.3	protein kinase, cAMP-dependent, regulatory, type I, alpha (tissue specific extinguisher 1)	5573	2280.52	10315.6	9684.08	2406.44	4.246	8.11552e-10	4.523	1.05522
CNIH4	6400332	NM_014184.1	cornichon homolog 4 (Drosophila)	29097	3429.35	10623.8	14533.5	4713.01	4.238	9.37253e-11	3.098	1.37432
VRK2	3140402	NM_006296.3	vaccinia related kinase 2	7444	717.49	3989.3	3040.1	1040.51	4.237	2.13124e-11	5.56	1.45021
LOC391765	6270692	XM_929162.1	PREDICTED: Homo sapiens similar to H3 histone, family 3B (LOC391765), mRNA.	391765	2155.92	6649.61	9124.55	1090.98	4.232	9.54722e-11	3.084	0.506039
NFX1	4060494	NM_147134.1	nuclear transcription factor, X-box binding 1	4799	1609.46	5295.43	6804.54	3303.88	4.228	8.47304e-11	3.29	2.05279
NR2C1	270544	NM_003297.1	nuclear receptor subfamily 2, group C, member 1	7181	201.5	822.75	851.71	274.61	4.227	2.43124e-10	4.083	1.36283
C9ORF72	7570022	NM_018325.1	chromosome 9 open reading frame 72	203228	765.74	2367.7	3235.06	1075.62	4.225	4.37766e-11	3.092	1.40468
LOC388532	2900470	XM_371160.4	PREDICTED: Homo sapiens similar to ribosomal protein L21 isoform 1 (LOC388532), mRNA.	388532	5704.85	19429.3	23963.6	6270.31	4.201	7.82025e-11	3.406	1.09912
LOC654121	1230554	XM_942442.1	PREDICTED: Homo sapiens similar to C49H3.3 (LOC654121), mRNA.	654121	2711.64	11619	11369.4	3426.67	4.193	5.10979e-12	4.285	1.26369
SPATA7	3360609	NM_018418.1	spermatogenesis associated 7	55812	242.4	817.31	1016.22	314.43	4.192	7.84129e-11	3.372	1.29715
AZIN1	4070661	NM_148174.2	antizyme inhibitor 1	51582	383.55	2442.53	1603.36	387.51	4.18	5.39617e-11	6.368	1.01032
HMG1L1	6330039	NM_001008735.1	high-mobility group (nonhistone chromosomal) protein 1-like 1	10357	3010.14	16858.5	12564.4	2520.97	4.174	1.6893e-10	5.601	0.837493
GMNN	4830373	NM_015895.3	geminin, DNA replication inhibitor	51053	965.41	4998.48	4016.47	1093.74	4.16	3.90846e-12	5.178	1.13293
PECI	10594	NM_006117.2	peroxisomal D3,D2-enoyl-CoA isomerase	10455	1279.66	5365.25	5321.95	1996.48	4.159	6.88256e-11	4.193	1.56016
AMY1C	1820068	NM_001008219.1	amylase, alpha 1C (salivary)	278	7731.47	30904	32144.5	10535.6	4.158	9.75878e-10	3.997	1.36269
NEK2	4610669	NM_002497.2	NIMA (never in mitosis gene a)-related kinase 2	4751	1740.4	6974.79	7234.05	1353.08	4.157	1.06375e-09	4.008	0.777453
RTN3	2470719	NM_006054.2	reticulon 3	10313	224.26	1133.28	931.99	293.21	4.156	8.58443e-10	5.053	1.30746
EPS8	6650241	NM_004447.4	epidermal growth factor receptor pathway substrate 8	2059	591.4	2251.45	2454.37	701.68	4.15	2.88717e-10	3.807	1.18647
LOC643911	3780221	XM_931911.1	hCG1815491	643911	365.11	1405.04	1509.91	324.41	4.135	7.77437e-12	3.848	0.888527
LOC387753	2260168	XM_370611.4	similar to 60S ribosomal protein L21	387753	3970.8	13428.5	16420.9	4089.28	4.135	1.17458e-09	3.382	1.02984
PHF20L1	240136	NM_198513.1	PHD finger protein 20-like 1	51105	368.74	1175.92	1524.3	512.57	4.134	2.33255e-10	3.189	1.39006
LOC402251	3440670	XM_377933.3	PREDICTED: Homo sapiens similar to eukaryotic translation elongation factor 1 alpha 2 (LOC402251), mRNA.	402251	9036.33	31300.9	37313.8	10942.7	4.129	1.16802e-10	3.464	1.21097
ECHDC1	7650053	NM_018479.2	enoyl Coenzyme A hydratase domain containing 1	55862	401.31	2105.71	1655.53	371.1	4.125	6.12887e-10	5.247	0.924722
HMGB2	5900482	NM_002129.2	high-mobility group box 2	3148	1997.13	12156	8236.68	1470.3	4.124	9.59366e-11	6.087	0.736206
LOC650759	6760209	XM_940798.1	PREDICTED: Homo sapiens similar to Bcl-2-associated transcription factor 1 (Btf), transcript variant 1 (LOC650759), mRNA.	650759	204.72	721.63	843.51	270.77	4.12	7.62926e-11	3.525	1.32264
HDGFRP3	3460296	NM_016073.2	hepatoma-derived growth factor, related protein 3	50810	639.49	2924.11	2632.48	963.54	4.117	7.6345e-11	4.573	1.50673
FAM10A4	3610348	NR_002183.1	family with sequence similarity 10, member A4	145165	263.02	998.26	1079.45	356.17	4.104	3.43229e-11	3.795	1.35416
LOC90586	7380390	NR_002773.1	AOC3 pseudogene	90586	2857.24	10906.3	11702	5156.97	4.096	9.08092e-08	3.817	1.80488
PREPL	3940653	NM_006036.2	prolyl endopeptidase-like	9581	734.63	2764.63	2997.54	1102.48	4.08	1.41014e-10	3.763	1.50073
LOC646900	3460162	XM_929862.1	PREDICTED: Homo sapiens similar to zinc finger and BTB domain containing 8 opposite strand (LOC646900), mRNA.	646900	511.01	2042.2	2078.59	407.03	4.068	1.06494e-09	3.996	0.796521
MRPL48	730139	NM_016055.4	mitochondrial ribosomal protein L48	51642	612.47	2626.78	2475.9	787.98	4.043	1.50652e-11	4.289	1.28656
TOP1P2	2230279	NR_001283.1	topoisomerase (DNA) I pseudogene 2	7152	322.68	1189.63	1300.67	229.97	4.031	3.3872e-11	3.687	0.712687
ZHX1	2070215	NM_007222.3	zinc fingers and homeoboxes 1	11244	513.53	2139.02	2062.32	742.98	4.016	2.48451e-11	4.165	1.44681
GTF2H1	7570343	NM_005316.2	general transcription factor IIH, polypeptide 1, 62kDa	2965	327.38	1272.52	1314.57	476.75	4.015	1.91366e-10	3.887	1.45626
CHAC2	2850082	NM_001008708.1	ChaC, cation transport regulator homolog 2 (E. coli)	494143	481.95	1525.31	1928.9	532	4.002	9.72573e-10	3.165	1.10385
C6ORF160	7160475	XM_943699.1	PREDICTED: Homo sapiens chromosome 6 open reading frame 160, transcript variant 4 (C6orf160), mRNA.	387066	1369.26	4480.51	5472.6	2157.52	3.997	2.08424e-11	3.272	1.57568
ZNF223	7150711	NM_013361.2	zinc finger protein 223	7766	914.05	3130.29	3650.8	1393.88	3.994	9.40269e-09	3.425	1.52495
DMC1	5670435	NM_007068.2	DMC1 dosage suppressor of mck1 homolog, meiosis-specific homologous recombination (yeast)	11144	2686.72	10485.9	10724	5188.91	3.991	3.89095e-08	3.903	1.93132
PNMA3	7320270	NM_013364.2	paraneoplastic antigen MA3	29944	630.64	2699.95	2501.92	979.69	3.967	1.41761e-10	4.281	1.55349
MAGEB2	5340121	NM_002364.3	melanoma antigen family B, 2	4113	254.53	962.8	1009.52	338.59	3.966	2.37278e-11	3.783	1.33026
C1ORF63	1990717	NM_020317.3	chromosome 1 open reading frame 63	57035	236.37	741.44	934.21	321.31	3.952	2.02618e-10	3.137	1.35935
LOC441743	70286	NM_001045548.1	Homo sapiens similar to C367G8.3 (novel protein similar to RPL23A (60S ribosomal protein L23A)) (LOC441743), mRNA.	441743	253.29	905.99	999.89	274.01	3.948	2.72726e-10	3.577	1.0818
CRSP9	3870670	NM_004270.3	mediator complex subunit 7	9443	132.2	478.97	521.77	128.49	3.947	3.07516e-09	3.623	0.971936
YES1	2350397	NM_005433.3	v-yes-1 Yamaguchi sarcoma viral oncogene homolog 1	7525	1836.58	7612.52	7231.57	1785.84	3.938	1.47935e-10	4.145	0.972373
MRPL19	2680541	NM_014763.2	mitochondrial ribosomal protein L19	9801	365.01	1668.23	1437.25	561.85	3.938	7.16226e-10	4.57	1.53927
NOL8	2120017	NM_017948.4	nucleolar protein 8	55035	316.13	1685.15	1244.58	452.57	3.937	7.16259e-10	5.331	1.43159
SUHW4	6110458	NM_001002843.1	zinc finger protein 280D	54816	235.68	794.34	925.87	296.76	3.928	5.08653e-11	3.37	1.25916
CDC2	2760603	NM_001786.2	cell division cycle 2, G1 to S and G2 to M	983	1038.84	4292.67	4079.31	828.79	3.927	5.95916e-12	4.132	0.797803
VPS37A	1090221	NM_152415.1	vacuolar protein sorting 37 homolog A (S. cerevisiae)	137492	830.06	2585.38	3257.84	1263.13	3.925	9.47288e-10	3.115	1.52173
CNBP	7380068	NM_003418.1	CCHC-type zinc finger, nucleic acid binding protein	7555	2074.62	10485.4	8137.14	2328.25	3.922	9.79406e-12	5.054	1.12225
EXOSC10	840358	NM_002685.2	exosome component 10	5394	609.51	2977.81	2386.99	705.74	3.916	5.06026e-10	4.886	1.15788
ARFGEF1	3710681	NM_006421.3	ADP-ribosylation factor guanine nucleotide-exchange factor 1(brefeldin A-inhibited)	10565	213.19	900.26	833.6	224.06	3.91	3.33994e-10	4.223	1.05099
HSPA4	430142	NM_002154.3	heat shock 70kDa protein 4	3308	703.94	3684.69	2751.85	672.09	3.909	8.72291e-09	5.234	0.954755
HPSE	630619	NM_006665.3	heparanase	10855	290.36	1020.37	1132.7	360.22	3.901	1.65216e-11	3.514	1.2406
PDIA3P	780632	NR_002305.1	protein disulfide isomerase family A, member 3 pseudogene	171423	1900.06	6133.05	7407.43	1972.1	3.899	7.34186e-09	3.228	1.03791
LOC728643	5390500	NR_003277.1	heterogeneous nuclear ribonucleoprotein A1 pseudogene	728643	1779.73	8874.48	6911.49	2329.61	3.883	1.37197e-07	4.986	1.30897
RG9MTD1	2600079	NM_017819.1	RNA (guanine-9-) methyltransferase domain containing 1	54931	347.28	1787.8	1347.51	360.2	3.88	5.8583e-10	5.148	1.0372
CUL4A	7200021	NM_003589.2	cullin 4A	8451	2374.32	8206.62	9190.91	2385.75	3.871	2.25658e-11	3.456	1.00481
LOC644131	7650424	XM_929729.1	PREDICTED: Homo sapiens similar to chaperonin containing TCP1, subunit 8 (theta) (LOC644131), mRNA.	644131	154.99	740.67	599.99	157.45	3.871	1.4776e-10	4.779	1.01587
YWHAG	6280040	NM_012479.2	tyrosine 3-monooxygenase/tryptophan 5-monooxygenase activation protein, gamma polypeptide	7532	331.3	1562.82	1281.82	478.29	3.869	7.84129e-11	4.717	1.44368
LOC388344	7400047	XM_371023.4	similar to ribosomal protein L13	388344	160.72	613.17	620.78	156.31	3.863	1.7012e-10	3.815	0.972561
HS.571417	1110066	BC030623	Homo sapiens cDNA clone IMAGE:4820809	NA	239.46	762.42	916.49	296.7	3.827	1.81972e-11	3.184	1.23904
C7ORF28B	6760670	XM_942265.1	PREDICTED: Homo sapiens chromosome 7 open reading frame 28B (C7orf28B), mRNA.	221960	682.99	2418.37	2599.5	570.27	3.806	5.34151e-11	3.541	0.834961
TFG	5550133	NM_006070.4	TRK-fused gene	10342	3814.14	14132.8	14484.6	5151.23	3.798	1.36191e-11	3.705	1.35056
COG3	730288	NM_031431.2	component of oligomeric golgi complex 3	83548	218.18	748.97	827.63	221.12	3.793	5.18355e-10	3.433	1.01348
WSB1	6110091	NM_134264.2	Homo sapiens WD repeat and SOCS box-containing 1 (WSB1), transcript variant 3, mRNA.	26118	616.73	2034.77	2337.55	712.67	3.79	8.5161e-11	3.299	1.15556
MRPL15	4760520	NM_014175.2	mitochondrial ribosomal protein L15	29088	3095.82	10766.6	11721.5	4227.01	3.786	7.75247e-12	3.478	1.36539
C7ORF11	2900047	NM_138701.1	chromosome 7 open reading frame 11	136647	213.68	928.91	809.03	177.76	3.786	4.39609e-09	4.347	0.831898
HEBP2	3940026	NM_014320.2	heme binding protein 2	23593	3731.64	12898.9	14124.2	3992.38	3.785	1.15162e-11	3.457	1.06987
RPL37A	990273	NM_000998.4	ribosomal protein L37a	6168	9405.48	31812	35600.5	14216.6	3.785	1.98653e-10	3.382	1.51152
NMI	4050554	NM_004688.1	N-myc (and STAT) interactor	9111	1331.41	4865.51	5036.92	2125.42	3.783	2.20385e-11	3.654	1.59637
CIR	2100136	NM_004882.3	CBF1 interacting corepressor	9541	275.19	876.51	1039.98	430.22	3.779	9.39899e-10	3.185	1.56336
C14ORF19	6580064	NR_002937.1	chromosome 14 open reading frame 19	280655	111.53	353.68	421.46	108.85	3.779	1.25505e-09	3.171	0.975971
ZNF682	3440431	NM_033196.1	zinc finger protein 682	91120	2541.78	8840.19	9603.39	4926.09	3.778	3.94247e-07	3.478	1.93805
LOC389599	1770133	XM_372002.3	amyotrophic lateral sclerosis 2 (juvenile) chromosome region, candidate 2 pseudogene	389599	533.19	2438.6	2012.31	692.79	3.774	2.43299e-10	4.574	1.29933
CLIC4	3170762	NM_013943.1	chloride intracellular channel 4	25932	619.78	2864.8	2337.79	482.14	3.772	8.23498e-08	4.622	0.777921
LOC440704	830390	XM_944716.1	hypothetical gene supported by BC042042	440704	1692.9	6244.94	6376.37	2420.5	3.767	1.98826e-09	3.689	1.4298
LOC653503	6370717	XM_929619.1	PREDICTED: Homo sapiens similar to Guanine nucleotide-binding protein G(I)/G(S)/G(O) gamma-10 subunit (LOC653503), mRNA.	653503	274.95	1280.38	1035.72	246.01	3.767	6.82644e-09	4.657	0.894744
SMARCA5	1980626	NM_003601.2	SWI/SNF related, matrix associated, actin dependent regulator of chromatin, subfamily a, member 5	8467	281.55	1298.48	1059.27	398.51	3.762	5.79419e-10	4.612	1.41541
CXORF39	7380768	NM_207318.1	chromosome X open reading frame 39	139231	406.21	2011.76	1525.35	500.77	3.755	6.98622e-09	4.953	1.23279
SUMO1	2630138	NM_003352.4	SMT3 suppressor of mif two 3 homolog 1 (S. cerevisiae)	7341	173.79	674.67	651.08	185.1	3.746	6.20477e-11	3.882	1.06508
FBXO5	5670255	NM_012177.2	F-box protein 5	26271	213.98	1009.45	801.25	162.44	3.744	1.12501e-09	4.717	0.759136
HNRPC	1500201	NM_031314.1	heterogeneous nuclear ribonucleoprotein C (C1/C2)	3183	656.99	3102.86	2457.51	655.99	3.741	4.92514e-11	4.723	0.998478
EED	5490253	NM_003797.2	embryonic ectoderm development	8726	373.41	1611.98	1396.94	448.89	3.741	9.59105e-11	4.317	1.20214
TNFSF14	1170673	NM_172014.1	tumor necrosis factor (ligand) superfamily, member 14	8740	989.02	3098.72	3697.96	1511.97	3.739	2.42775e-08	3.133	1.52876
NUCB2	60427	NM_005013.1	nucleobindin 2	4925	2335.83	8353.7	8717.72	3420.39	3.732	1.33949e-09	3.576	1.46431
CCDC90B	2750192	NM_021825.3	coiled-coil domain containing 90B	60492	330.99	1234.73	1232.84	431.97	3.725	4.37215e-10	3.73	1.30508
LOC642989	6280446	XM_926370.1	PREDICTED: Homo sapiens similar to 40S ribosomal protein S25 (LOC642989), mRNA.	642989	5708.06	20936.8	21257.3	4878.78	3.724	1.32369e-08	3.668	0.854718
IDS	2600138	NM_006123.1	iduronate 2-sulfatase (Hunter syndrome)	3423	205.55	663.45	762.93	196.94	3.712	1.30429e-09	3.228	0.958112
LOC653086	3400521	XM_930995.1	PREDICTED: Homo sapiens similar to RAN-binding protein 2-like 1 isoform 2, transcript variant 10 (LOC653086), mRNA.	653086	3852.52	11934.5	14238.6	6275.62	3.696	1.59391e-08	3.098	1.62896
MNAT1	2060564	NM_002431.2	menage a trois homolog 1, cyclin H assembly factor (Xenopus laevis)	4331	638.53	2213.42	2357.81	845.19	3.693	1.46314e-11	3.466	1.32365
ARL6IP1	5960324	NM_015161.1	ADP-ribosylation factor-like 6 interacting protein 1	23204	154.86	600.21	569.58	163.94	3.678	1.58318e-09	3.876	1.05863
2008-09-07	450195	NM_001011553.1	septin 7	989	240.55	1323.33	884.84	196.25	3.678	1.8597e-09	5.501	0.815839
UBE4A	520706	NM_004788.2	ubiquitination factor E4A (UFD2 homolog, yeast)	9354	1394.04	5182.81	5121.31	1637.48	3.674	3.7771e-10	3.718	1.17463
TRIP12	6590441	NM_004238.1	thyroid hormone receptor interactor 12	9320	1700.82	6524.95	6246.17	2281.19	3.672	1.05538e-09	3.836	1.34123
FLJ40722	6900437	XM_942096.1	PREDICTED: Homo sapiens hypothetical protein FLJ40722, transcript variant 3 (FLJ40722), mRNA.	285966	553.77	1859.12	2032.89	815.9	3.671	8.24562e-08	3.357	1.47336
SLC12A2	830022	NM_001046.2	solute carrier family 12 (sodium/potassium/chloride transporters), member 2	6558	219.24	1029.36	804.41	196.36	3.669	4.82244e-11	4.695	0.895639
LEP	840309	NM_000230.1	leptin (obesity homolog, mouse)	3952	328.79	1134.07	1206.19	497.91	3.669	3.06081e-07	3.449	1.51437
CKAP2	7040711	NM_018204.2	cytoskeleton associated protein 2	26586	761.77	3558.08	2787.86	582.26	3.66	2.92088e-08	4.671	0.764351
PCNA	6900079	NM_182649.1	proliferating cell nuclear antigen	5111	2810.47	11042.1	10281.4	3025.26	3.658	3.18228e-10	3.929	1.07642
ANP32A	1240424	NM_006305.2	acidic (leucine-rich) nuclear phosphoprotein 32 family, member A	8125	204.15	873.04	745.32	215.49	3.651	9.55313e-10	4.276	1.05555
PAGE2B	4850528	NM_001015038.1	P antigen family, member 2B	389860	8570.74	26702.2	31259.5	12346.3	3.647	3.11844e-11	3.116	1.44052
NR1D2	1740600	XM_940036.1	PREDICTED: Homo sapiens nuclear receptor subfamily 1, group D, member 2 (NR1D2), mRNA.	9975	468.04	1449.89	1706.04	544.4	3.645	1.55156e-10	3.098	1.16315
DTWD2	2940372	NM_173666.1	DTW domain containing 2	285605	1261.95	5225.19	4598.7	1868.44	3.644	1.2864e-07	4.141	1.4806
FAM73A	460564	NM_198549.1	family with sequence similarity 73, member A	374986	827.23	3014.82	3013.54	1441.86	3.643	4.44002e-08	3.644	1.743
IL17RD	4060017	NM_001080973.1	interleukin 17 receptor D	54756	1268.04	4392.82	4613.91	2168.35	3.639	8.2312e-08	3.464	1.71
IDI1	2640670	NM_004508.2	isopentenyl-diphosphate delta isomerase 1	3422	328.05	1074.53	1189.76	368.74	3.627	3.46725e-11	3.276	1.12404
LOC643287	730142	XM_928075.1	similar to prothymosin, alpha (gene sequence 28)	643287	1861.67	6679.35	6738.31	1319.17	3.619	2.66143e-11	3.588	0.708595
CDC5L	6760189	NM_001253.2	CDC5 cell division cycle 5-like (S. pombe)	988	967.16	4554.8	3498.61	1365.91	3.617	1.37509e-10	4.709	1.41229
DNAJC1	2450678	NM_022365.2	DnaJ (Hsp40) homolog, subfamily C, member 1	64215	305.2	1402.61	1102.89	330.71	3.614	1.74657e-12	4.596	1.08358
LOC391656	6770315	XM_373027.3	similar to ribosomal protein S15a	391656	8616.25	30298.4	31132.4	11887.2	3.613	4.91095e-11	3.516	1.37963
TIA1	3120075	NM_022173.1	TIA1 cytotoxic granule-associated RNA binding protein	7072	452.77	1830.65	1633.79	424.49	3.608	9.26508e-09	4.043	0.93754
AMY1A	1740220	NM_004038.3	amylase, alpha 1A (salivary)	276	771.02	3200.24	2780.46	830.23	3.606	3.8881e-11	4.151	1.07679
NPFFR2	450594	NM_053036.1	neuropeptide FF receptor 2	10886	202.66	664.44	730.16	231.77	3.603	1.38299e-10	3.279	1.14364
TBC1D9	1400070	NM_015130.1	TBC1 domain family, member 9 (with GRAM domain)	23158	715.61	2836.73	2576.97	906.25	3.601	2.05005e-09	3.964	1.2664
LOC653341	6900458	XM_926984.1	PREDICTED: Homo sapiens similar to 60S ribosomal protein L23a (LOC653341), mRNA.	653341	9567.18	28746.4	34417.2	13145.9	3.597	8.69386e-12	3.005	1.37406
FLJ44124	4860196	NM_001039755.1	hypothetical LOC641737	641737	2950.37	9529.63	10587.9	5462.16	3.589	6.16794e-08	3.23	1.85135
HIF1A	4900010	NM_181054.1	hypoxia-inducible factor 1, alpha subunit (basic helix-loop-helix transcription factor)	3091	757.42	3041.25	2716.24	875.04	3.586	1.43824e-09	4.015	1.15529
CNOT8	6560609	NM_004779.4	CCR4-NOT transcription complex, subunit 8	9337	221.87	823.04	795.06	249.16	3.584	5.25441e-10	3.71	1.123
SP3	1230593	NM_001017371.3	Sp3 transcription factor	6670	222.9	1102.64	795.75	245.07	3.57	1.21073e-07	4.947	1.09946
TRIM36	1690402	NM_018700.3	tripartite motif-containing 36	55521	145.89	444.38	520.36	163.96	3.567	1.83376e-08	3.046	1.12386
ZNF14	7610528	NM_021030.2	zinc finger protein 14	7561	3389.79	10774.2	12081.8	6521.33	3.564	1.9346e-07	3.178	1.92382
KTN1	4730148	NM_004986.2	kinectin 1 (kinesin receptor)	3895	3664.48	14221.1	13056.2	6060.11	3.563	2.39837e-10	3.881	1.65374
SEC24D	4250451	NM_014822.1	SEC24 related gene family, member D (S. cerevisiae)	9871	287.71	1271.93	1021.45	374.04	3.55	4.85596e-10	4.421	1.30006
DAPP1	3460504	NM_014395.1	dual adaptor of phosphotyrosine and 3-phosphoinositides	27071	4973.68	15792.7	17567.8	8760.78	3.532	5.52451e-09	3.175	1.76143
PPARBP	1070195	NM_004774.2	mediator complex subunit 1	5469	498.5	1725.32	1759.69	774.56	3.53	1.70279e-10	3.461	1.55378
LOC651894	2710451	XM_941155.1	similar to ribosomal protein S12	651894	6370.03	21208.6	22484.2	9026.88	3.53	1.75867e-09	3.329	1.41709
RBBP4	7160767	NM_005610.1	retinoblastoma binding protein 4	5928	177.62	740.18	626.9	212.45	3.529	2.27242e-09	4.167	1.19609
ARPC5	20142	NM_005717.2	actin related protein 2/3 complex, subunit 5, 16kDa	10092	5174.99	18080.2	18243	6603.06	3.525	4.65276e-10	3.494	1.27596
ETAA16	5550228	NM_019002.2	Ewing tumor-associated antigen 1	54465	169.6	516.29	595.95	165.42	3.514	1.87095e-10	3.044	0.975354
KIAA1794	3170066	NM_018193.1	Fanconi anemia, complementation group I	55215	584	2313.21	2051.49	668.69	3.513	5.46896e-10	3.961	1.14502
LOC641992	270519	XM_935770.1	PREDICTED: Homo sapiens similar to cell division cycle 42 (LOC641992), mRNA.	641992	654.99	2348.5	2299.04	440.03	3.51	2.49476e-10	3.586	0.671812
CMPK	6420446	NM_016308.1	cytidylate kinase	51727	995.35	4625.69	3490.34	1058.4	3.507	5.9187e-08	4.647	1.06334
CT45-1	2320670	NM_001017417.1	cancer/testis antigen CT45-1	541466	180.48	615.61	632.4	172.46	3.504	1.84578e-10	3.411	0.955563
PRPF18	5860327	NM_003675.2	PRP18 pre-mRNA processing factor 18 homolog (S. cerevisiae)	8559	491.01	1698.62	1715.9	650.88	3.495	9.63363e-10	3.459	1.32559
TOPBP1	870601	NM_007027.2	topoisomerase (DNA) II binding protein 1	11073	1247.56	4332.74	4347.49	1834.05	3.485	2.69022e-09	3.473	1.47011
TUBD1	5270239	NM_016261.2	tubulin, delta 1	51174	336.95	1426.58	1172.68	391.38	3.48	6.56458e-11	4.234	1.16154
MCART1	6770286	NM_033412.2	mitochondrial carrier triple repeat 1	92014	6493.08	23017.1	22540.5	14725	3.471	9.11878e-08	3.545	2.2678
MAP4K5	2350451	NM_006575.3	mitogen-activated protein kinase kinase kinase kinase 5	11183	424.41	1568.75	1470.11	502.63	3.464	5.06907e-10	3.696	1.1843
HNRPH2	4150059	NM_001032393.1	heterogeneous nuclear ribonucleoprotein H2 (H')	3188	233.74	944.15	808.27	183.69	3.458	5.13158e-08	4.039	0.785873
CD68	4570438	NM_001251.1	CD68 molecule	968	736.11	2251.98	2544.04	1085.83	3.456	4.07103e-09	3.059	1.47509
FTS	5720703	NM_022476.2	AKT interacting protein	64400	296.18	1074.76	1022.58	326.3	3.453	9.52024e-11	3.629	1.10169
LOC130355	3930386	NM_001017927.1	hypothetical protein LOC130355	130355	350.74	1218.59	1210.33	577.98	3.451	1.20951e-09	3.474	1.64789
KIAA0423	4890082	NM_015091.1	KIAA0423	23116	387.32	1361.59	1334.56	433.57	3.446	2.95982e-09	3.515	1.11941
C8ORF45	4640132	NM_173518.2	chromosome 8 open reading frame 45	157777	2043.77	6330.32	7042.14	4216.99	3.446	1.8931e-07	3.097	2.06334
RABL2A	7400376	NM_013412.1	RAB, member of RAS oncogene family-like 2A	11159	209.56	988.68	721.85	177.12	3.445	2.11269e-09	4.718	0.845199
ZBTB11	6040379	NM_014415.1	zinc finger and BTB domain containing 11	27107	150.64	586.89	518.29	131.22	3.441	1.35921e-07	3.896	0.871083
KIAA1751	5570593	NM_001080484.1	KIAA1751	85452	917.1	2933.88	3153.23	1533.03	3.438	1.72999e-06	3.199	1.67161
RAD21	2260551	NM_006265.1	RAD21 homolog (S. pombe)	5885	2600.51	10919.6	8934.14	2343.3	3.436	4.92363e-10	4.199	0.901092
FAM40B	6060577	NM_020704.1	family with sequence similarity 40, member B	57464	557.46	1813.74	1915.49	898.07	3.436	3.00493e-08	3.254	1.611
C9ORF30	5260538	NM_080655.1	chromosome 9 open reading frame 30	91283	1411.18	4880.86	4821.01	2779.97	3.416	1.1287e-10	3.459	1.96996
ME1	3390326	NM_002395.2	malic enzyme 1, NADP(+)-dependent, cytosolic	4199	1159.57	4342.81	3949.47	2440.95	3.406	1.80999e-10	3.745	2.10505
ICA1	1410768	NM_022308.1	Homo sapiens islet cell autoantigen 1, 69kDa (ICA1), transcript variant 3, mRNA.	3382	1274.43	4020.03	4319.85	2384.79	3.39	2.32084e-08	3.154	1.87126
C2ORF33	2100068	NM_020194.4	chromosome 2 open reading frame 33	56947	497.58	2245.48	1684.81	720.29	3.386	1.85791e-10	4.513	1.44759
ANP32C	6980328	NM_012403.1	acidic (leucine-rich) nuclear phosphoprotein 32 family, member C	23520	225.96	975.26	764.51	216.1	3.383	1.76453e-09	4.316	0.956364
PRKRA	770021	NM_003690.3	protein kinase, interferon-inducible double stranded RNA dependent activator	8575	3549.1	11906.4	11996.7	4606.77	3.38	1.38561e-11	3.355	1.29801
LOC441244	3460703	XM_943658.1	PREDICTED: Homo sapiens chaperonin containing TCP1, subunit 6A-like, transcript variant 2 (LOC441244), mRNA.	441244	176.87	651.76	597.48	158.93	3.378	5.2749e-09	3.685	0.89857
CCBE1	3370300	NM_133459.1	collagen and calcium binding EGF domains 1	147372	567.22	1849.74	1914.54	957.34	3.375	6.12062e-07	3.261	1.68778
GKAP1	6840750	NM_025211.2	G kinase anchoring protein 1	80318	171.33	627.23	577.64	185.86	3.372	1.03689e-10	3.661	1.08481
NDUFAB1	4860563	NM_005003.2	NADH dehydrogenase (ubiquinone) 1, alpha/beta subcomplex, 1, 8kDa	4706	6389	22816.6	21536.6	9450.37	3.371	3.04382e-11	3.571	1.47916
LOC650321	4010167	XM_939410.1	PREDICTED: Homo sapiens similar to zinc finger and BTB domain containing 8 opposite strand (LOC650321), mRNA.	650321	192.76	675.55	649.43	155.97	3.369	1.14689e-10	3.505	0.809141
PLA2G4A	4730360	NM_024420.1	phospholipase A2, group IVA (cytosolic, calcium-dependent)	5321	239.68	1018.17	807.18	259.13	3.368	8.34154e-09	4.248	1.08115
LOC649561	2070162	XM_938633.1	similar to basic leucine zipper and W2 domains 1	151579	404.93	1442.55	1359.76	360.69	3.358	1.6874e-10	3.562	0.890747
NMD3	5360204	NM_015938.2	NMD3 homolog (S. cerevisiae)	51068	501.08	1886.35	1682.17	687.87	3.357	3.29796e-09	3.765	1.37277
MGC40405	620100	NM_152789.1	family with sequence similarity 133, member B	257415	1481.46	4589.92	4970.17	1507.68	3.355	8.61679e-08	3.098	1.0177
SMAD7	3890709	NM_005904.2	SMAD family member 7	4092	176.13	623.93	589.08	181.59	3.345	1.42429e-10	3.542	1.031
VPS26	4010689	NM_004896.2	vacuolar protein sorting 26 homolog A (S. pombe)	9559	161.37	587.73	539.16	178.3	3.341	5.92599e-09	3.642	1.10491
TIAL1	1110091	XM_945552.1	PREDICTED: Homo sapiens TIA1 cytotoxic granule-associated RNA binding protein-like 1, transcript variant 4 (TIAL1), mRNA.	7073	646.4	2195.3	2158.46	817.14	3.339	4.16454e-11	3.396	1.26414
SAR1A	3140553	NM_020150.3	SAR1 gene homolog A (S. cerevisiae)	56681	890.43	3528.49	2968.07	1122.36	3.333	7.57951e-08	3.963	1.26047
SHCBP1	990025	NM_024745.2	SHC SH2-domain binding protein 1	79801	178.45	699.51	592.33	172.58	3.319	2.32827e-10	3.92	0.967106
DNAJC10	990528	NM_018981.1	DnaJ (Hsp40) homolog, subfamily C, member 10	54431	221.29	827.19	734.5	248.46	3.319	1.82283e-08	3.738	1.12278
MSH2	6290605	NM_000251.1	mutS homolog 2, colon cancer, nonpolyposis type 1 (E. coli)	4436	286.27	1125.03	946.12	257.92	3.305	8.93087e-10	3.93	0.900968
SS18	6380465	NM_005637.2	synovial sarcoma translocation, chromosome 18	6760	980.43	2954.11	3239.9	1048.75	3.305	1.32114e-09	3.013	1.06968
C5ORF34	1570221	NM_198566.1	chromosome 5 open reading frame 34	375444	202.9	729.02	669.64	193.02	3.3	2.26702e-08	3.593	0.951306
LOC643554	6280521	XM_926857.1	ornithine aminotransferase pseudogene	643554	190.36	1148.91	627.42	171.02	3.296	1.21803e-09	6.035	0.898403
EED	5700743	NM_152991.1	embryonic ectoderm development	8726	205.51	705.91	674.28	146.77	3.281	2.64464e-10	3.435	0.714174
UBLCP1	10278	NM_145049.1	ubiquitin-like domain containing CTD phosphatase 1	134510	1553.42	5525.27	5093.91	1765.21	3.279	1.07489e-07	3.557	1.13634
ATP1B3	1510088	XM_945505.1	PREDICTED: Homo sapiens ATPase, Na+/K+ transporting, beta 3 polypeptide, transcript variant 3 (ATP1B3), mRNA.	483	4517.34	14214.9	14736	5910.01	3.262	4.38675e-10	3.147	1.30829
PCGF6	1780437	NM_032154.3	polycomb group ring finger 6	84108	485.36	2251.37	1583	466.75	3.262	8.84897e-09	4.639	0.961657
HS.575543	4220408	DA277595	DA277595 BRCOC2 Homo sapiens cDNA clone BRCOC2004904 5, mRNA sequence	NA	162.62	620.03	529.94	175.85	3.259	3.92899e-08	3.813	1.08136
FAIM	150747	NM_001033032.1	Fas apoptotic inhibitory molecule	55179	138.98	514.58	452.16	121.05	3.254	3.72009e-10	3.703	0.870989
C5ORF28	240576	NM_022483.3	chromosome 5 open reading frame 28	64417	4128.41	13333.1	13405.2	6992.4	3.247	1.9965e-07	3.23	1.69373
LOC286016	7560053	NR_002187.1	hypothetical protein LOC286016	286016	4160.51	12901.3	13486.6	6469.51	3.242	6.43866e-10	3.101	1.55498
BRWD2	5560136	NM_018117.10	bromodomain and WD repeat domain containing 2	55717	243.91	793.7	789.58	260.86	3.237	3.51797e-08	3.254	1.06949
CD164	10142	NM_006016.3	CD164 molecule, sialomucin	8763	139.96	453.68	452.47	125.14	3.233	2.84962e-09	3.241	0.894113
DDX52	6940328	NM_007010.2	DEAD (Asp-Glu-Ala-Asp) box polypeptide 52	11056	1672.38	5870.09	5404.9	2497.06	3.232	9.44067e-11	3.51	1.49312
FAHD2A	6020136	NM_016044.1	fumarylacetoacetate hydrolase domain containing 2A	51011	336.8	1133.22	1088.51	356.61	3.232	6.72094e-09	3.365	1.05882
HMG1L1	3990202	NM_001008735.1	high-mobility group (nonhistone chromosomal) protein 1-like 1	10357	883.73	3552.28	2852.76	857.3	3.228	2.03649e-09	4.02	0.970093
CAST	3990112	NM_173060.1	calpastatin	831	223.76	890.57	721.27	225.47	3.223	9.80171e-09	3.98	1.00764
LOC643882	4200670	XM_931879.1	PREDICTED: Homo sapiens hypothetical protein LOC643882 (LOC643882), mRNA.	643882	202.72	613.19	650.68	269.46	3.21	8.00323e-09	3.025	1.32922
SNORD36A	2750446	NR_002448.1	small nucleolar RNA, C/D box 36A	26815	262.03	1095.15	838.36	225.11	3.2	1.11504e-09	4.179	0.8591
RBM13	3060397	NM_032509.2	RNA binding motif protein 13	84549	1486.23	4993.92	4741.28	2040.54	3.19	1.04425e-09	3.36	1.37296
PHF3	4280608	NM_015153.1	PHD finger protein 3	23469	227.89	792.02	726.51	209.18	3.188	3.00947e-09	3.475	0.917899
ETS1	6370435	NM_005238.2	v-ets erythroblastosis virus E26 oncogene homolog 1 (avian)	2113	763.77	3722.17	2433.79	738.67	3.187	5.75571e-09	4.873	0.967137
GTF2H1	3420719	NM_005316.2	general transcription factor IIH, polypeptide 1, 62kDa	2965	148.95	510.15	473.75	164.09	3.181	9.79383e-09	3.425	1.10164
MAD2L1	1780576	NM_002358.2	MAD2 mitotic arrest deficient-like 1 (yeast)	4085	164.93	848.74	524.28	130.52	3.179	2.17781e-09	5.146	0.791366
IFT74	3170722	NM_025103.1	intraflagellar transport 74 homolog (Chlamydomonas)	80173	1987.59	6694.89	6306.89	2310.46	3.173	9.24176e-10	3.368	1.16244
IER3IP1	6860681	NM_016097.2	immediate early response 3 interacting protein 1	51124	530.02	2004.12	1681.66	615.61	3.173	1.89371e-07	3.781	1.16148
FUT8	3870497	NM_178154.1	fucosyltransferase 8 (alpha (1,6) fucosyltransferase)	2530	1386.45	5950.07	4397.37	1600.58	3.172	6.73169e-10	4.292	1.15444
PAK1IP1	1990575	NM_017906.2	PAK1 interacting protein 1	55003	186.33	721.69	588.01	198.8	3.156	2.18945e-08	3.873	1.06692
LOC649801	3180463	XM_938871.1	similar to cell division cycle 10 isoform 1	646913	152.21	629.38	480.42	160.23	3.156	6.49039e-07	4.135	1.05269
SMARCA1	430132	NM_003069.2	SWI/SNF related, matrix associated, actin dependent regulator of chromatin, subfamily a, member 1	6594	149.51	616.55	471.5	156.62	3.154	2.86009e-09	4.124	1.04756
HRSP12	6290537	NM_005836.2	heat-responsive protein 12	10247	149.2	561.01	470.61	155.79	3.154	9.9107e-09	3.76	1.04417
C12ORF11	5270451	NM_018164.1	chromosome 12 open reading frame 11	55726	138.49	686.05	436.53	193.9	3.152	1.13783e-06	4.954	1.4001
SDFR1	430307	NM_012428.1	neuroplastin	27020	1186.73	4684.83	3733.41	1559.07	3.146	3.6879e-09	3.948	1.31375
PTK9	1430168	NM_198974.1	twinfilin, actin-binding protein, homolog 1 (Drosophila)	5756	189.74	598.95	593.36	187.29	3.127	3.27499e-10	3.157	0.987088
SMN1	2690703	XM_936952.1	PREDICTED: Homo sapiens survival of motor neuron 1, telomeric (SMN1), mRNA.	6606	244.32	881.11	763.89	248.67	3.127	3.76702e-08	3.606	1.0178
SMARCA5	3780465	NM_003601.2	SWI/SNF related, matrix associated, actin dependent regulator of chromatin, subfamily a, member 5	8467	495.4	1763.1	1547.31	669.56	3.123	3.24892e-10	3.559	1.35155
PLEKHA5	4230204	NM_019012.2	pleckstrin homology domain containing, family A member 5	54477	302.84	1253.24	943.59	267.67	3.116	2.33723e-10	4.138	0.883866
CDO1	4640491	NM_001801.2	cysteine dioxygenase, type I	1036	202.53	679.65	630.24	254.31	3.112	1.33703e-07	3.356	1.25567
ISCA1	5960221	NM_030940.3	iron-sulfur cluster assembly 1 homolog (S. cerevisiae)	81689	641.71	2045.77	1995.25	733.46	3.109	4.48258e-08	3.188	1.14298
SAV1	2070025	NM_021818.2	salvador homolog 1 (Drosophila)	60485	495.55	1803	1538.1	605.11	3.104	1.06951e-09	3.638	1.22109
SNX10	3360634	NM_013322.2	sorting nexin 10	29887	572.09	2110.71	1770.87	726.99	3.095	7.75314e-09	3.689	1.27076
MAPKAPK5	3140156	NM_139078.1	mitogen-activated protein kinase-activated protein kinase 5	8550	1064.26	3500.55	3290.46	1650.57	3.092	4.58133e-10	3.289	1.55091
SAP30	1780673	NM_003864.1	Sin3A-associated protein, 30kDa	8819	1592.83	7037.04	4921.24	1819.36	3.09	1.03593e-09	4.418	1.14222
CCT6A	5820392	NM_001009186.1	chaperonin containing TCP1, subunit 6A (zeta 1)	908	3470.55	11736.7	10711.9	5885.37	3.087	7.84511e-11	3.382	1.6958
GPATCH4	4610136	NM_182679.1	G patch domain containing 4	54865	171.31	770.36	520.78	228.36	3.04	1.8025e-08	4.497	1.33302
LOC644310	3850452	XM_927480.1	similar to ubiquinol-cytochrome c reductase complex 7.2kDa protein isoform a	644310	337.57	1118.3	1025.44	404.2	3.038	4.29143e-10	3.313	1.19738
CCDC91	6380373	NM_018318.3	coiled-coil domain containing 91	55297	160.52	534.35	486.64	165.22	3.032	2.17043e-08	3.329	1.02928
RKHD2	6860445	NM_016626.2	mex-3 homolog C (C. elegans)	51320	1149.9	3990.7	3482.83	1084.63	3.029	4.44177e-08	3.47	0.943239
PPIL5	3940161	NM_152329.3	peptidylprolyl isomerase (cyclophilin)-like 5	122769	160.41	578.43	485.26	155.54	3.025	1.6235e-09	3.606	0.96964
NUP54	6940201	NM_017426.2	nucleoporin 54kDa	53371	438.59	1333.16	1321.86	475.81	3.014	7.01011e-09	3.04	1.08486
OTUD6B	5550537	NM_016023.2	OTU domain containing 6B	51633	1077.65	3438.68	3246.31	1156.34	3.012	9.16681e-07	3.191	1.07302
ZNF486	3130544	XM_371152.2	zinc finger protein 486	90649	13168.3	40415.8	39586.6	21903.8	3.006	2.01408e-08	3.069	1.66337
HNRPLL	6560451	NM_138394.2	heterogeneous nuclear ribonucleoprotein L-like	92906	328.68	1334.41	986.95	441.7	3.003	2.10027e-09	4.06	1.34386
CASP6	5550709	NM_032992.2	caspase 6, apoptosis-related cysteine peptidase	839	204.97	646.67	615.3	202.13	3.002	2.83376e-08	3.155	0.986144
CDK2	2350286	NM_001798.2	cyclin-dependent kinase 2	1017	3350.85	954.29	1106.52	1236.73	0.33	1.61909e-05	0.285	0.369079
RNF25	1500477	NM_022453.2	ring finger protein 25	64320	1394.61	383.58	434.22	705.46	0.311	1.76356e-09	0.275	0.505848
PRMT1	3460669	NM_198318.1	protein arginine methyltransferase 1	3276	15827.4	5137.65	4769.5	6824.76	0.301	3.93891e-08	0.325	0.431198
CRYGS	6100064	NM_017541.2	crystallin, gamma S	1427	16299.2	4891.85	4870.32	27399.2	0.299	1.84145e-09	0.3	1.68101
LOC644330	5810709	XM_934365.1	PREDICTED: Homo sapiens similar to tropomyosin 3 isoform 2, transcript variant 2 (LOC644330), mRNA.	644330	8522.81	2798.31	2445.79	3595.87	0.287	1.53391e-08	0.328	0.421911
TUBB	3610259	NM_178014.2	tubulin, beta	203068	63281.7	20307.7	18104.5	22092.1	0.286	3.56013e-07	0.321	0.349107
MCM7	730274	NM_005916.3	minichromosome maintenance complex component 7	4176	3105.12	678.96	863.63	1110.06	0.278	1.06133e-05	0.219	0.357493
DCP1B	3800553	NM_152640.3	DCP1 decapping enzyme homolog B (S. cerevisiae)	196513	1999.31	649.06	549.52	1063.1	0.275	5.83612e-08	0.325	0.531733
KRT18	6280128	NM_199187.1	keratin 18	3875	2813.65	904.23	749.7	1178.59	0.266	5.02892e-09	0.321	0.418883
LOC651348	6180402	XM_946163.1	PREDICTED: Homo sapiens similar to tropomyosin 3, gamma isoform 2, transcript variant 2 (LOC651348), mRNA.	651348	5726.62	1684.19	1488.57	2415.72	0.26	5.70794e-09	0.294	0.42184
LOC653247	3130475	XM_932550.1	PREDICTED: Homo sapiens similar to proline-rich protein BstNI subfamily 1, transcript variant 2 (LOC653247), mRNA.	653247	1932.39	401.51	500.64	1579.06	0.259	8.00493e-08	0.208	0.817154
TAGLN2	2340180	NM_003564.1	transgelin 2	8407	18669.3	6133.55	4551.64	7933.29	0.244	3.00947e-09	0.329	0.424938
LTBP1	1170239	NM_000627.2	latent transforming growth factor beta binding protein 1	4052	994.93	316.16	232.4	594.56	0.234	1.35464e-08	0.318	0.59759
TPST2	4230040	NM_003595.3	tyrosylprotein sulfotransferase 2	8459	1434.56	465.19	331.86	569.11	0.231	8.92891e-08	0.324	0.396714
LOC652506	2450332	XM_941975.1	PREDICTED: Homo sapiens similar to Succinate dehydrogenase [ubiquinone] flavoprotein subunit, mitochondrial precursor (Fp) (Flavoprotein subunit of complex II) (LOC652506), mRNA.	652506	1790.88	442.39	410.3	743.8	0.229	6.85868e-11	0.247	0.415327
CRYBA4	6860112	NM_001886.1	crystallin, beta A4	1413	665.32	171.28	151.79	647.87	0.228	2.24758e-10	0.257	0.973772
PRB2	6450719	NM_006248.2	proline-rich protein BstNI subfamily 2	653247	1709.89	305.04	379.28	1344.77	0.222	3.47447e-11	0.178	0.786466
MGP	1430487	NM_000900.2	matrix Gla protein	4256	1670.81	341.64	366.22	2126.33	0.219	1.16221e-10	0.204	1.27263
RNPS1	3400682	NM_080594.1	RNA binding protein S1, serine-rich domain	10921	1837.73	416.96	398.08	566.97	0.217	2.11729e-09	0.227	0.308516
APOD	7150634	NM_001647.2	apolipoprotein D	347	1602.53	347.95	346.54	1528.66	0.216	1.74319e-12	0.217	0.953904
LOC644584	2030619	XM_927700.1	PREDICTED: Homo sapiens similar to RNA-binding protein EWS (LOC644584), mRNA.	644584	2732.99	440.84	559.65	747.36	0.205	1.47318e-08	0.161	0.273459
MGP	940735	NM_000900.2	matrix Gla protein	4256	2043.52	381.33	408.25	2222.18	0.2	1.19141e-10	0.187	1.08743
LOC649734	1430411	XM_938809.1	PREDICTED: Homo sapiens hypothetical protein LOC649734 (LOC649734), mRNA.	649734	1544.47	487.97	305.78	642.06	0.198	4.35551e-12	0.316	0.415715
PRB2	6370189	NM_006248.2	proline-rich protein BstNI subfamily 2	653247	1794.43	330.74	330.55	1043.87	0.184	7.77657e-13	0.184	0.581728
LOC653119	6370669	XM_926110.1	PREDICTED: Homo sapiens similar to block of proliferation 1 (LOC653119), mRNA.	653119	1528.75	420.44	265.29	655.31	0.174	1.59185e-09	0.275	0.428657
KRT14	4900458	NM_000526.3	keratin 14 (epidermolysis bullosa simplex, Dowling-Meara, Koebner)	3861	1620.03	416.79	246.69	524.89	0.152	2.33456e-11	0.257	0.324

## Sheet: Reprogrammed Genes
TargetID	ProbeID	Accession	GeneDescription	EntrezID	Control	E2	E2 + 2', 3', 4'-THC	2', 3', 4'-THC	E2 + 2', 3', 4'-THC.vs.CTRL.FC	E2.5.Tr7.vs.CTRL.adj.Pval	E2.vs.CTRL.FC	2', 3', 4'-THC.vs.CTRL.FC		SUMMARY
ABCA3	430402	NM_001089.1	ATP-binding cassette, sub-family A (ABC1), member 3	21	165.62	307.23	8838.97	205.6	53.369	9.74777e-16	1.855	1.2414
FGR	6660475	NM_001042729.1	Gardner-Rasheed feline sarcoma viral (v-fgr) oncogene homolog	2268	122.36	130.9	5130.05	124.13	41.924	1.22211e-17	1.07	1.01447
K6IRS3	5220026	NM_175068.2	keratin 73	319101	126.36	147.68	4717.82	150.97	37.336	8.50784e-18	1.169	1.19476
CYP4F11	2260274	NM_021187.2	cytochrome P450, family 4, subfamily F, polypeptide 11	57834	293.37	426.72	8700.82	329.92	29.658	2.17615e-16	1.455	1.12459
TMOD1	3140520	NM_003275.1	tropomodulin 1	7111	758.2	1569.66	18913.1	1029.86	24.945	1.53679e-18	2.07	1.3583
PRAMEF5	940176	XM_938359.1	PREDICTED: Homo sapiens PRAME family member 5 (PRAMEF5), mRNA.	343068	350.47	957.01	8484.15	326.57	24.208	1.98158e-15	2.731	0.931806
LILRB5	4610010	NM_006840.2	leukocyte immunoglobulin-like receptor, subfamily B (with TM and ITIM domains), member 5	10990	107.74	211.4	2556.12	131.09	23.724	5.44806e-18	1.962	1.21673
HS.390407	5310327	BX097705	BX097705 NCI_CGAP_Kid5 Homo sapiens cDNA clone IMAGp998E053890, mRNA sequence	NA	169.23	235.43	3850.53	212.58	22.753	2.07039e-17	1.391	1.25616
SPOCD1	2120537	NM_144569.3	SPOC domain containing 1	90853	157.14	374.72	3471.9	319	22.094	1.84377e-16	2.385	2.03004
KLRC3	1070487	NM_002261.2	killer cell lectin-like receptor subfamily C, member 3	3823	168.46	266.54	3578.7	177.58	21.244	6.75105e-17	1.582	1.05414
CD300C	3120091	NM_006678.2	CD300c molecule	10871	116.93	164.46	2425.61	139.53	20.744	9.89509e-15	1.406	1.19328
CYP1A2	1410019	NM_000761.3	cytochrome P450, family 1, subfamily A, polypeptide 2	1544	128.55	200.67	2588.07	140.35	20.132	1.62674e-16	1.561	1.09179
LOC653559	6770066	XM_928061.1	PREDICTED: Homo sapiens similar to Rho-associated protein kinase 1 (Rho-associated, coiled-coil containing protein kinase 1) (p160 ROCK-1) (p160ROCK) (LOC653559), mRNA.	653559	388.46	703.75	7617.82	436.89	19.61	1.23057e-17	1.812	1.12467
MUC1	7200601	NM_001044390.1	mucin 1, cell surface associated	4582	557.31	805.44	10668.1	658.03	19.142	1.38416e-15	1.445	1.18073
HS.577286	6590092	BE543248	601069251F1 NIH_MGC_12 Homo sapiens cDNA clone IMAGE:3455244 5, mRNA sequence	NA	165.37	163.56	3138.17	144.47	18.977	2.56859e-14	0.989	0.873617
S100A9	5390220	NM_002965.2	S100 calcium binding protein A9	6280	118.7	204.7	2220.68	149.3	18.709	2.57283e-16	1.725	1.25779
LOC112714	4040475	NM_207312.1	tubulin, alpha 3e	112714	1922.35	2279.97	34361.7	2035.68	17.875	9.82889e-17	1.186	1.05895
MANEAL	3850685	NM_001031740.1	mannosidase, endo-alpha-like	149175	236.31	581.61	4193.62	394.74	17.746	8.87111e-15	2.461	1.67043
KCNK6	6650278	NM_004823.1	potassium channel, subfamily K, member 6	9424	765.48	731.71	12155.9	747.52	15.88	1.84377e-16	0.956	0.976538
ISG20	6330132	NM_002201.4	interferon stimulated exonuclease gene 20kDa	3669	3428.13	6381.87	53835.7	4598.16	15.704	6.64935e-17	1.862	1.3413
MSMB	4150598	NM_138634.1	microseminoprotein, beta-	4477	128.01	256.63	2007	147.32	15.678	1.13806e-15	2.005	1.15085
KLRC2	2360164	NM_002260.3	killer cell lectin-like receptor subfamily C, member 2	3822	138.94	223.52	2167.28	195.62	15.599	1.0106e-13	1.609	1.40795
MUC1	7650026	NM_001018021.1	mucin 1, cell surface associated	4582	1817.01	3199	28184.2	2664.3	15.511	1.84377e-16	1.761	1.46631
FTCD	6200367	NM_206965.1	formiminotransferase cyclodeaminase	10841	223.76	254.32	3456.67	229.94	15.448	2.33431e-16	1.137	1.02762
CST1	6370541	NM_001898.2	cystatin SN	1469	213.31	315.72	3281.65	197.85	15.385	1.36571e-16	1.48	0.927523
ACSL5	7040286	NM_203379.1	acyl-CoA synthetase long-chain family member 5	51703	227.99	267.91	3459.33	201.32	15.173	1.38416e-15	1.175	0.883021
JSRP1	6020037	NM_144616.2	junctional sarcoplasmic reticulum protein 1	126306	152.74	265.27	2264.02	142.66	14.823	5.81612e-16	1.737	0.934005
COL18A1	5290132	NM_030582.2	collagen, type XVIII, alpha 1	80781	199.1	286	2912.53	215.89	14.629	7.60738e-15	1.436	1.08433
PRAMEF4	1190240	NM_001009611.1	PRAME family member 4	400735	209.25	428.23	2973.44	196.7	14.21	1.71405e-16	2.046	0.940024
LOC654264	4730347	XM_942605.1	similar to Tubulin alpha-3 chain (Alpha-tubulin 3)	654264	177.08	201.58	2452.5	159.05	13.85	7.01399e-16	1.138	0.898182
DPEP3	3840519	NM_022357.1	dipeptidase 3	64180	139.1	197.28	1812.62	151.76	13.031	3.35032e-14	1.418	1.09101
TGM2	2940446	NM_198951.1	transglutaminase 2 (C polypeptide, protein-glutamine-gamma-glutamyltransferase)	7052	353.56	936.92	4503.16	495.05	12.737	3.79363e-16	2.65	1.40019
FLJ10847	2970209	NM_018242.2	solute carrier family 47, member 1	55244	135.05	187.89	1682.79	145.58	12.461	3.46271e-15	1.391	1.07797
LOC645558	4810050	XM_928577.1	family with sequence similarity 90, member A22	645558	768.79	2157.89	9505.36	859.2	12.364	4.11968e-15	2.807	1.1176
C20ORF114	1990142	NM_033197.2	chromosome 20 open reading frame 114	92747	116.99	183.25	1434.23	135	12.259	3.48082e-14	1.566	1.15394
CPN2	2470132	XM_942072.1	carboxypeptidase N, polypeptide 2	1370	130.05	180.89	1587.81	178.55	12.21	1.84377e-16	1.391	1.37293
TYRP1	6040731	NM_000550.1	tyrosinase-related protein 1	7306	126.43	288.58	1517.24	126.06	12.001	1.53807e-13	2.283	0.997073
DHRS9	630315	NM_005771.3	dehydrogenase/reductase (SDR family) member 9	10170	209.47	236.92	2443.09	204.26	11.663	1.63952e-13	1.131	0.975128
HS.197143	1440064	AK126405	Homo sapiens cDNA FLJ44441 fis, clone UTERU2020242	NA	137.02	138.36	1590.31	174.56	11.607	1.75913e-16	1.01	1.27397
UBD	6420605	NM_006398.2	ubiquitin D	10537	136.92	127.27	1527.95	137.88	11.16	3.07852e-14	0.93	1.00701
PRAMEF7	2900458	NM_001012277.1	PRAME family member 7	441871	156.07	287.2	1739.9	134.36	11.148	1.31922e-14	1.84	0.860896
ALPPL2	2490376	NM_031313.1	alkaline phosphatase, placental-like 2	251	185.2	350.57	2045.67	196.76	11.046	1.83154e-15	1.893	1.06242
NGEF	1170450	NM_019850.1	neuronal guanine nucleotide exchange factor	25791	259.98	442.42	2848.55	293.99	10.957	7.69632e-16	1.702	1.13082
KIR2DL3	3140242	NM_015868.2	killer cell immunoglobulin-like receptor, two domains, long cytoplasmic tail, 3	3804	109.23	151.11	1189.63	128.64	10.891	6.22274e-15	1.383	1.1777
PDK4	3310504	NM_002612.2	pyruvate dehydrogenase kinase, isozyme 4	5166	249.91	292.94	2714.66	291.82	10.863	5.7747e-13	1.172	1.1677
LOC653622	6940128	XM_497655.2	PREDICTED: Homo sapiens similar to PRAME family member 8 (LOC653622), mRNA.	653622	169.1	262.61	1786.43	151	10.564	4.05763e-13	1.553	0.892963
RET	630327	NM_020630.3	ret proto-oncogene	5979	225.02	455.54	2343.51	277.71	10.415	4.68054e-16	2.024	1.23416
RENBP	5810678	NM_002910.4	renin binding protein	5973	437.87	558.61	4540.28	369.13	10.369	1.44653e-14	1.276	0.843013
PRAMEF6	6620131	NM_001010889.2	PRAME family member 6	440561	201.42	317.85	2064.81	197.53	10.251	1.31778e-11	1.578	0.980687
PRAMEF10	4390131	XM_496342.2	PREDICTED: Homo sapiens PRAME family member 10 (PRAMEF10), mRNA.	343071	116.6	128.42	1183.02	124.36	10.146	2.0467e-13	1.101	1.06655
VWF	5870138	NM_000552.2	von Willebrand factor	7450	2706.76	3226.03	27377.1	2436.34	10.114	8.98912e-15	1.192	0.900095
MLCK	2490026	NM_182493.1	MLCK protein	91807	132.8	171.99	1341.04	125.15	10.098	2.81418e-15	1.295	0.942395
FLJ20152	6420309	NM_001034850.1	family with sequence similarity 134, member B	54463	299.35	556.88	3017.61	452.87	10.081	1.38416e-15	1.86	1.51284
CCNA1	7400279	NM_003914.2	cyclin A1	8900	294.18	748.41	2930.56	274.92	9.962	1.25626e-13	2.544	0.93453
IL24	4290201	NM_181339.1	interleukin 24	11009	334.69	657.57	3302.58	426.33	9.868	2.08717e-15	1.965	1.27381
OLFM1	2680072	NM_014279.2	olfactomedin 1	10439	1216.76	2688.52	11916.9	2553.96	9.794	6.17076e-16	2.21	2.09898
KIR2DL4	2900360	NM_002255.3	killer cell immunoglobulin-like receptor, two domains, long cytoplasmic tail, 4	3805	147.5	204.94	1443.27	168.19	9.785	2.1557e-14	1.389	1.14027
FAM90A1	6040400	NM_018088.2	family with sequence similarity 90, member A1	55138	165.49	406.54	1617.35	181.92	9.773	2.59165e-14	2.457	1.09928
FLJ20366	2690411	NM_017786.2	Golgi-localized protein	55638	730.42	1070.36	7119.26	821.2	9.747	5.97353e-14	1.465	1.12428
DHRS9	4490079	NM_005771.3	dehydrogenase/reductase (SDR family) member 9	10170	136.06	194.74	1315.9	150.8	9.672	2.56859e-14	1.431	1.10833
RET	6130646	NM_020630.3	ret proto-oncogene	5979	173.77	365.83	1658.45	205.75	9.544	8.00451e-16	2.105	1.18404
PRAMEF7	4040543	NM_001012277.1	PRAME family member 7	441871	254.95	393.49	2416.23	263.65	9.477	1.56946e-11	1.543	1.03412
MUC1	520128	NM_002456.4	mucin 1, cell surface associated	4582	170.34	188.23	1586.66	168.13	9.315	2.25954e-14	1.105	0.987026
LPL	5560674	NM_000237.1	lipoprotein lipase	4023	269.19	565.26	2499.24	490.78	9.284	9.90433e-14	2.1	1.82317
RGS10	3830092	NM_002925.3	regulator of G-protein signaling 10	6001	964.69	2008.15	8948.9	1974.52	9.276	1.17076e-14	2.082	2.04679
HSPB8	6180259	NM_014365.2	heat shock 22kDa protein 8	26353	1987.96	4023.52	17814.5	5069.48	8.961	8.10957e-13	2.024	2.55009
CA12	3830075	NM_001218.3	carbonic anhydrase XII	771	329.73	740.95	2923.2	604.34	8.865	1.83872e-13	2.247	1.83283
D4S234E	2750475	NM_014392.2	DNA segment on chromosome 4 (unique) 234 expressed sequence	27065	644.73	939.87	5702.04	723.25	8.844	1.03285e-14	1.458	1.12179
GCNT3	4610520	NM_004751.1	glucosaminyl (N-acetyl) transferase 3, mucin type	9245	124.12	120.5	1093.17	128.78	8.807	8.60459e-14	0.971	1.03754
EDG2	1050356	NM_001401.3	endothelial differentiation, lysophosphatidic acid G-protein-coupled receptor, 2	1902	581.09	673.46	4906.9	703.33	8.444	5.58452e-14	1.159	1.21036
GPR114	7380273	NM_153837.1	G protein-coupled receptor 114	221188	296.69	270	2503.78	248.27	8.439	1.38416e-15	0.91	0.836799
MGC70863	3460541	NM_203477.1	similar to RPL23AP7 protein	284942	192.32	183.3	1601.25	169.49	8.326	2.38177e-15	0.953	0.881292
SLCO2B1	6580441	NM_007256.2	solute carrier organic anion transporter family, member 2B1	11309	130.97	145.26	1078.42	134.77	8.234	4.47747e-12	1.109	1.02901
HS.568970	1470451	BC015849	Homo sapiens, clone IMAGE:4657243, mRNA	NA	119.06	121.67	973.64	129.24	8.178	2.80439e-14	1.022	1.0855
LONRF2	6280379	NM_198461.1	LON peptidase N-terminal domain and ring finger 2	164832	283.03	313.72	2290.03	319.27	8.091	1.64065e-14	1.108	1.12804
MBD3L2	1030561	NM_144614.2	methyl-CpG binding domain protein 3-like 2	125997	299.61	746.94	2401.13	290.97	8.014	4.81678e-14	2.493	0.971163
KRT13	2230035	NM_002274.2	keratin 13	3860	111.97	163.04	894.4	142.21	7.988	8.43997e-14	1.456	1.27007
AKAP1	4810494	NM_003488.2	A kinase (PRKA) anchor protein 1	8165	186.69	559.2	1488.42	317.67	7.973	1.12707e-14	2.995	1.70159
CAPN12	3710253	NM_144691.3	calpain 12	147968	150	156.64	1182.99	143.94	7.886	4.81678e-14	1.044	0.9596
LOC441327	4830243	XM_496956.2	family with sequence similarity 90, member A9	441327	203.52	573.01	1577.74	249.7	7.752	8.08488e-15	2.815	1.22691
LOC441315	6960390	XM_496947.2	family with sequence similarity 90, member A5	441315	302.61	619.97	2338.59	320.64	7.728	2.01772e-13	2.049	1.05958
TUBA3D	3930132	NM_080386.1	tubulin, alpha 3d	113457	8270.49	9491.91	63218.2	6116.04	7.644	4.10975e-14	1.148	0.739502
RN7SK	990176	NR_001445.1	RNA, 7SK, nuclear	125050	170.41	385.61	1284.51	281.86	7.538	2.53645e-10	2.263	1.65401
TCEA3	4050491	NM_003196.1	transcription elongation factor A (SII), 3	6920	259.12	429.84	1952.32	420.31	7.534	1.0484e-13	1.659	1.62207
FTCD	6280070	NM_006657.2	formiminotransferase cyclodeaminase	10841	202.66	173.67	1520.06	200	7.501	7.02284e-13	0.857	0.986875
FCGBP	130609	NM_003890.1	Fc fragment of IgG binding protein	8857	362.94	274.14	2722.35	298.64	7.501	4.83609e-10	0.755	0.822836
PDE4C	5570722	NM_000923.2	phosphodiesterase 4C, cAMP-specific (phosphodiesterase E1 dunce homolog, Drosophila)	5143	168.38	176.09	1257.43	160.28	7.468	1.57415e-14	1.046	0.951895
LOC651390	5310725	XM_942401.1	PREDICTED: Homo sapiens similar to tripartite motif protein 39, transcript variant 1 (LOC651390), mRNA.	651390	143.44	387.23	1059.42	171.93	7.386	4.21684e-14	2.7	1.19862
IL17RB	1070152	NM_172234.1	interleukin 17 receptor B	55540	1097.9	1155.55	8054.11	1096.72	7.336	4.28706e-14	1.053	0.998925
ATP8B3	6380102	NM_138813.2	ATPase, class I, type 8B, member 3	148229	172.27	190.98	1233.71	168.76	7.162	1.10181e-13	1.109	0.979625
TUBA2	160348	NM_079836.1	tubulin, alpha 3c	7278	2486.77	1480.82	17724.5	1435.23	7.128	2.02986e-14	0.595	0.577146
CEBPD	5490408	NM_005195.2	CCAAT/enhancer binding protein (C/EBP), delta	1052	1223.81	1578.97	8720.9	1599.54	7.126	1.03311e-14	1.29	1.30702
PRAMEF10	1240114	NM_001039361.1	PRAME family member 10	343071	127.02	178.72	886.92	130.57	6.982	2.96517e-13	1.407	1.02795
TMEM173	3460008	NM_198282.1	transmembrane protein 173	340061	277.54	325.23	1937.63	281.98	6.981	7.01538e-13	1.172	1.016
LOC441314	7510193	XM_496946.2	family with sequence similarity 90, member A13	441314	222.11	422.87	1548.8	310.36	6.973	1.43449e-13	1.904	1.39733
FLJ90805	5490598	NM_173633.1	transmembrane protein 145	284339	676.53	974.19	4674.73	723.27	6.91	2.5545e-14	1.44	1.06909
ZFP36	2900348	NM_003407.1	zinc finger protein 36, C3H type, homolog (mouse)	7538	1987.51	2758.24	13638.4	2649.66	6.862	1.89007e-13	1.388	1.33316
K6IRS2	2600369	NM_080747.1	keratin 72	140807	185.18	257.56	1261.63	187.78	6.813	1.73537e-13	1.391	1.01404
C14ORF166B	6020722	NM_001081002.1	chromosome 14 open reading frame 166B	145497	125.88	188.72	855.56	163.35	6.797	1.0106e-13	1.499	1.29766
CILP	1440709	NM_003613.2	cartilage intermediate layer protein, nucleotide pyrophosphohydrolase	8483	270.82	231.21	1822.04	241.49	6.728	1.09455e-11	0.854	0.891699
C21ORF81	1430484	NM_153750.1	chromosome 21 open reading frame 81	114035	1270.8	2200.66	8493.53	1478.66	6.684	4.25668e-13	1.732	1.16357
F13A1	2230241	NM_000129.2	coagulation factor XIII, A1 polypeptide	2162	134.7	197.93	893.8	136.14	6.636	5.89555e-14	1.469	1.01069
CDH26	4590541	NM_021810.3	cadherin-like 26	60437	154.55	143.25	1018.03	148.41	6.587	6.2212e-14	0.927	0.960272
SLC25A42	620692	NM_178526.1	solute carrier family 25, member 42	284439	2719.98	2342.15	17907.3	2843.27	6.584	2.25954e-14	0.861	1.04533
PANX2	4070300	NM_052839.2	pannexin 2	56666	928.53	1735.07	6113.67	1746.39	6.584	6.15291e-14	1.869	1.88081
LRIG1	5090408	NM_015541.2	leucine-rich repeats and immunoglobulin-like domains 1	26018	551.13	1459.1	3618.73	916.55	6.566	5.04411e-13	2.647	1.66304
PLCH2	650452	NM_014638.2	phospholipase C, eta 2	9651	251.35	294.03	1641.24	342.89	6.53	1.45282e-13	1.17	1.36419
EXT2	6760070	NM_207122.1	exostoses (multiple) 2	2132	2399.16	6105.11	15570.2	3973.96	6.49	1.0484e-13	2.545	1.6564
PPAP2C	6580754	NM_177526.1	phosphatidic acid phosphatase type 2C	8612	381.58	1102.94	2465.55	661.62	6.461	1.76523e-13	2.89	1.7339
LOC649154	2230561	XM_938223.1	interferon induced transmembrane protein pseudogene	144383	381.96	566.33	2451.7	553.54	6.419	1.58547e-12	1.483	1.44921
KCNF1	4610161	NM_002236.4	potassium voltage-gated channel, subfamily F, member 1	3754	296.29	272.17	1898.35	305.83	6.407	1.09866e-12	0.919	1.0322
SPTA1	4060075	NM_003126.1	spectrin, alpha, erythrocytic 1 (elliptocytosis 2)	6708	182.14	223.76	1160.43	236.76	6.371	5.98367e-13	1.229	1.29988
HAVCR2	5220093	NM_032782.3	hepatitis A virus cellular receptor 2	84868	623.75	507.94	3964.84	394.5	6.356	1.20559e-13	0.814	0.632465
FGR	360619	NM_005248.1	Gardner-Rasheed feline sarcoma viral (v-fgr) oncogene homolog	2268	173.98	151.75	1105.86	179.24	6.356	3.84443e-13	0.872	1.03023
LOC649415	5220673	XM_938493.1	PREDICTED: Homo sapiens similar to double homeobox 4c (LOC649415), mRNA.	649415	166.24	198.15	1052.13	170.86	6.329	3.27772e-12	1.192	1.02779
LOC651477	290551	XM_940638.1	arginine-fifty homeobox-like pseudogene	342900	146.31	400.26	892.78	167.46	6.102	3.82471e-12	2.736	1.14456
CXXC5	1010048	NM_016463.5	CXXC finger 5	51523	677.34	840.78	4108.26	865.61	6.065	2.19666e-14	1.241	1.27795
CCBP2	460504	NM_001296.3	chemokine binding protein 2	1238	227.95	270.36	1360.28	281.84	5.968	2.53394e-14	1.186	1.23641
PRAMEF2	3290154	NM_023014.1	PRAME family member 2	65122	185.95	414.48	1109.01	196.82	5.964	2.79155e-10	2.229	1.05846
FLJ31196	6040451	NM_152908.2	solute carrier family 47, member 2	146802	105.5	126.64	628.75	133.1	5.96	3.6738e-12	1.2	1.26161
CA12	150474	NM_001218.3	carbonic anhydrase XII	771	4052.4	5279.58	24148.9	5218.32	5.959	1.06953e-12	1.303	1.28771
CDH26	150184	NM_021810.3	cadherin-like 26	60437	152.53	153.33	901.34	159.46	5.909	2.89694e-13	1.005	1.04543
SERINC2	3390484	NM_178865.3	serine incorporator 2	347735	564.73	846.02	3335.07	548.73	5.906	3.48082e-14	1.498	0.971668
LOC440015	6420064	XM_495856.2	PREDICTED: Homo sapiens similar to double homeobox, 4 (LOC440015), mRNA.	440015	195.87	222.41	1156.66	175.73	5.905	7.30824e-12	1.135	0.897177
TGFA	6660435	NM_003236.1	transforming growth factor, alpha	7039	271.87	379.64	1605.12	288.39	5.904	5.68628e-11	1.396	1.06076
C12ORF39	1820671	NM_030572.1	chromosome 12 open reading frame 39	80763	407.83	418.88	2402.99	502.15	5.892	1.48306e-13	1.027	1.23127
TRIM64	2070068	XM_061890.10	tripartite motif-containing 64	120146	187.16	470.8	1099.28	188.13	5.873	2.05115e-12	2.515	1.00518
AKR1B10	5310646	NM_020299.3	aldo-keto reductase family 1, member B10 (aldose reductase)	57016	382.19	400.35	2229.65	350.63	5.834	4.0917e-13	1.048	0.917423
HS.259679	1030274	AW956608	EST368678 MAGE resequences, MAGD Homo sapiens cDNA, mRNA sequence	NA	299.37	841.65	1742.16	499.48	5.819	1.92792e-13	2.811	1.66844
LOC652068	1940446	XM_941391.1	PREDICTED: Homo sapiens similar to Ig heavy chain V-II region ARH-77 precursor (LOC652068), mRNA.	652068	173.58	170.75	1009.2	179.68	5.814	1.53807e-13	0.984	1.03514
CDH23	6510274	NM_022124.2	cadherin-like 23	64072	195.01	203.29	1128.74	189.26	5.788	5.65908e-12	1.042	0.970514
C21ORF57	1110349	NM_058181.1	chromosome 21 open reading frame 57	54059	708.92	1069.83	4091.79	956.18	5.772	1.5752e-12	1.509	1.34878
OPRL1	1440754	NM_000913.3	opiate receptor-like 1	4987	299.8	341.82	1724.43	388.44	5.752	3.6738e-12	1.14	1.29566
HDAC4	5900468	NM_006037.2	histone deacetylase 4	9759	121.21	240.28	694.52	159.23	5.73	1.52724e-10	1.982	1.31367
LRG1	6660162	NM_052972.2	leucine-rich alpha-2-glycoprotein 1	116844	159.91	168.97	902.15	160.63	5.641	2.09271e-12	1.057	1.0045
LOC283050	4570100	XM_944265.1	hypothetical protein LOC283050	283050	174.76	195.93	980.82	184.85	5.612	5.07328e-13	1.121	1.05774
LOC644689	2760097	XM_927788.1	PREDICTED: Homo sapiens similar to N-acetylated-alpha-linked acidic dipeptidase II (NAALADase II) (LOC644689), mRNA.	644689	222.79	279.31	1247.18	250.43	5.598	3.99606e-12	1.254	1.12406
LOC285444	6450735	XM_497256.2	PREDICTED: Homo sapiens similar to CG8443-PA (LOC285444), mRNA.	285444	256.37	295.77	1426.68	211.56	5.565	2.28702e-13	1.154	0.825214
GCGR	6100095	NM_000160.1	glucagon receptor	2642	184.71	182.3	1024.81	180.4	5.548	3.97427e-12	0.987	0.976666
ALPP	2600133	NM_001632.2	alkaline phosphatase, placental (Regan isozyme)	250	4368.49	11605.7	24208.7	8345.99	5.542	4.51569e-10	2.657	1.9105
SLC6A4	5820176	NM_001045.2	solute carrier family 6 (neurotransmitter transporter, serotonin), member 4	6532	153.1	158.8	842.03	139.3	5.5	8.10957e-13	1.037	0.909863
LOC653879	5560195	XM_936226.1	similar to Complement C3 precursor	653879	151.4	232.86	827.82	170.27	5.468	1.00073e-11	1.538	1.12464
TMPRSS3	6980470	NM_032405.1	transmembrane protease, serine 3	64699	345.83	579.42	1883.56	415.47	5.446	4.66383e-13	1.675	1.20137
DKFZP451A211	4060091	NM_001003399.1	DKFZp451A211 protein	400169	247.3	238.32	1332.04	247.66	5.386	1.00002e-08	0.964	1.00146
CACNB4	2260446	NM_001005747.1	calcium channel, voltage-dependent, beta 4 subunit	785	317.06	473.84	1705.78	457.29	5.38	3.67034e-13	1.494	1.44228
SCNN1A	7040487	NM_001038.4	sodium channel, nonvoltage-gated 1 alpha	6337	207.32	439.76	1114	263.26	5.373	4.73873e-13	2.121	1.26982
ADAMTSL5	3460356	NM_213604.1	ADAMTS-like 5	339366	374.71	479.54	1994.04	324.22	5.322	1.54541e-12	1.28	0.865256
NFIL3	5420564	NM_005384.2	nuclear factor, interleukin 3 regulated	4783	602.96	1734.31	3132.88	1556	5.196	3.17091e-10	2.876	2.5806
CILP	6400427	NM_003613.2	cartilage intermediate layer protein, nucleotide pyrophosphohydrolase	8483	134.89	124.32	697.68	114.37	5.172	4.08148e-11	0.922	0.847876
AK1	5130162	NM_000476.1	adenylate kinase 1	203	1000.18	2985.34	5163.05	2133.76	5.162	6.41575e-12	2.985	2.13338
PDZK1	6020202	NM_002614.3	PDZ domain containing 1	5174	193.75	326.62	999.31	224.57	5.158	2.47072e-13	1.686	1.15907
SLC16A3	110719	NM_004207.2	solute carrier family 16, member 3 (monocarboxylic acid transporter 4)	9123	345.62	546.64	1775.94	506.45	5.138	2.20385e-11	1.582	1.46534
OGFRL1	6840347	NM_024576.3	opioid growth factor receptor-like 1	79627	540.78	1186.67	2761.87	1095.41	5.107	2.03856e-13	2.194	2.02561
LOC646836	5360592	XM_929793.1	similar to CDC42-binding protein kinase beta	646836	256.84	367.43	1308.27	312.36	5.094	1.60641e-13	1.431	1.21617
IL13RA2	5420386	NM_000640.2	interleukin 13 receptor, alpha 2	3598	1156.36	2228.17	5819.39	1803.17	5.033	3.3851e-13	1.927	1.55935
TGM2	1580435	NM_004613.2	transglutaminase 2 (C polypeptide, protein-glutamine-gamma-glutamyltransferase)	7052	535.77	1231.52	2693.11	879.85	5.027	1.93785e-13	2.299	1.64222
DHRS9	7160468	NM_005771.3	dehydrogenase/reductase (SDR family) member 9	10170	108.88	133.96	546.76	134.93	5.021	5.11804e-13	1.23	1.23925
CIAS1	3420154	NM_004895.3	NLR family, pyrin domain containing 3	114548	149.36	196.99	747.46	177.79	5.004	2.43148e-11	1.319	1.19035
CAPN12	6400022	NM_144691.3	calpain 12	147968	145.41	157.14	725.52	159	4.989	6.7223e-13	1.081	1.09346
PIR	2120037	NM_001018109.1	pirin (iron-binding nuclear protein)	8544	1035.62	2138.95	5146.1	2079.98	4.969	2.03856e-13	2.065	2.00844
MYH7	1440181	NM_000257.1	myosin, heavy chain 7, cardiac muscle, beta	4625	155.65	217.08	770.01	167.47	4.947	8.94186e-12	1.395	1.07594
RSHL2	2650678	NM_031924.3	radial spoke head 3 homolog (Chlamydomonas)	83861	1228.98	1915.07	6066.14	2006.7	4.936	3.35032e-14	1.558	1.63282
MAP7D2	3390088	NM_152780.2	MAP7 domain containing 2	256714	137.62	170.51	675.57	136.37	4.909	7.49063e-13	1.239	0.990917
ANXA10	1050242	NM_007193.3	annexin A10	11199	572.23	1011.72	2802.22	732.52	4.897	8.1047e-14	1.768	1.28011
GCH1	240053	NM_001024024.1	GTP cyclohydrolase 1 (dopa-responsive dystonia)	2643	451.4	646.38	2180.65	487.91	4.831	1.09567e-11	1.432	1.08088
ATP4A	5270040	NM_000704.2	ATPase, H+/K+ exchanging, alpha polypeptide	495	134.99	185.82	652.08	160.54	4.83	2.26356e-11	1.377	1.18927
PTHR1	6330593	NM_000316.2	parathyroid hormone receptor 1	5745	231.8	259.9	1109.72	219.79	4.787	2.39778e-11	1.121	0.948188
C13ORF16	3390041	NM_152324.1	chromosome 13 open reading frame 16	121793	292.65	312.3	1398.87	238.38	4.78	3.19862e-11	1.067	0.814557
ENPP2	840678	NM_006209.2	ectonucleotide pyrophosphatase/phosphodiesterase 2 (autotaxin)	5168	368.12	471.99	1758.39	400.61	4.777	3.45918e-11	1.282	1.08826
MANEAL	4880008	NM_001031740.1	mannosidase, endo-alpha-like	149175	168.63	171.34	803.56	174.41	4.765	8.21238e-09	1.016	1.03428
ATF4	7610187	NM_182810.1	activating transcription factor 4 (tax-responsive enhancer element B67)	468	990.63	2398.57	4714.42	2295.96	4.759	6.20477e-11	2.421	2.31768
AIM2	1260270	NM_004833.1	absent in melanoma 2	9447	134.33	152.06	638.26	147.93	4.752	1.79406e-11	1.132	1.10124
RFPL3	2760446	NM_006604.1	ret finger protein-like 3	10738	169.2	291.11	802.4	197.53	4.742	1.21986e-11	1.721	1.16743
ACOX2	1010114	NM_003500.2	acyl-Coenzyme A oxidase 2, branched chain	8309	558.29	653.85	2627.33	673.11	4.706	1.46333e-12	1.171	1.20566
ENPP2	2490152	NM_001040092.1	ectonucleotide pyrophosphatase/phosphodiesterase 2 (autotaxin)	5168	225.46	322.92	1057.83	245.29	4.692	3.1132e-12	1.432	1.08795
OSGIN1	4010086	NM_013370.3	oxidative stress induced growth inhibitor 1	29948	2613.17	2663.18	12226.9	2912.93	4.679	3.30256e-09	1.019	1.11471
MAD1L1	2630370	NM_001013836.1	MAD1 mitotic arrest deficient-like 1 (yeast)	8379	1861.82	1372.87	8697.27	1351.61	4.671	9.69286e-13	0.737	0.725962
MMP12	4760626	NM_002426.2	matrix metallopeptidase 12 (macrophage elastase)	4321	128.44	227.93	597.2	141.28	4.65	5.77395e-12	1.775	1.09997
LGALS8	540020	NM_006499.3	lectin, galactoside-binding, soluble, 8 (galectin 8)	3964	570.38	1576.71	2647	1106.88	4.641	6.2944e-11	2.764	1.9406
EXT2	6620682	NM_000401.2	exostoses (multiple) 2	2132	7702.18	13830.1	35633.2	10729.2	4.626	1.66225e-12	1.796	1.39301
HS.444855	1570324	BX099104	BX099104 Soares_total_fetus_Nb2HF8_9w Homo sapiens cDNA clone IMAGp998M011865, mRNA sequence	NA	1017.9	718.61	4686	984.1	4.604	1.40392e-09	0.706	0.966794
CLUL1	6900349	NM_199167.1	clusterin-like 1 (retinal)	27098	155.61	184.46	712.14	146.17	4.577	2.13762e-10	1.185	0.939336
HSPA6	160092	NM_002155.3	heat shock 70kDa protein 6 (HSP70B')	3310	235.74	438.68	1078.78	266.98	4.576	2.2744e-07	1.861	1.13252
LOC644640	730044	XM_927749.1	PREDICTED: Homo sapiens similar to N-acetylated-alpha-linked acidic dipeptidase II (NAALADase II) (LOC644640), mRNA.	644640	246.89	280.16	1127.23	273.65	4.566	3.83595e-11	1.135	1.10839
SERPINA1	730047	NM_001002236.1	serpin peptidase inhibitor, clade A (alpha-1 antiproteinase, antitrypsin), member 1	5265	1166.07	1404.46	5322.18	1185.61	4.564	2.39778e-11	1.204	1.01676
RFPL1	1770653	NM_021026.1	ret finger protein-like 1	5988	174.87	253.85	793.82	198.05	4.539	1.96251e-12	1.452	1.13256
VMD2	5420201	NM_004183.1	bestrophin 1	7439	341.02	315.25	1542.42	369.21	4.523	8.10957e-13	0.924	1.08266
PLA2G4C	1990672	NM_003706.1	phospholipase A2, group IVC (cytosolic, calcium-independent)	8605	1001.73	1291.39	4528.87	1241.31	4.521	3.74933e-13	1.289	1.23917
ACSL5	620577	NM_203379.1	acyl-CoA synthetase long-chain family member 5	51703	111.67	141.96	502.71	113.53	4.502	2.52614e-11	1.271	1.01666
LOC642219	4560187	XM_936370.1	similar to tripartite motif protein 17	642219	182.36	350.81	820.64	156.97	4.5	3.69315e-10	1.924	0.86077
CREM	4480576	NM_001881.2	cAMP responsive element modulator	1390	120.3	273.05	538.99	119.53	4.48	2.00715e-10	2.27	0.993599
MSMB	3190110	NM_002443.2	microseminoprotein, beta-	4477	132.78	170.56	593.22	158.68	4.468	6.20477e-11	1.285	1.19506
MANEAL	990767	NM_152496.1	mannosidase, endo-alpha-like	149175	126.56	163.1	565.01	120.82	4.464	6.47777e-13	1.289	0.954646
C12ORF34	610717	NM_032829.1	chromosome 12 open reading frame 34	84915	286.89	261.73	1277.66	258.28	4.454	7.25567e-12	0.912	0.900275
ATP6V1C2	10070	NM_144583.2	ATPase, H+ transporting, lysosomal 42kDa, V1 subunit C2	245973	116.94	158.73	520.6	154.39	4.452	1.50732e-09	1.357	1.32025
RALGPS2	6250630	NM_152663.2	Ral GEF with PH domain and SH3 binding motif 2	55103	432.39	892.85	1923.86	691.68	4.449	7.59822e-12	2.065	1.59967
KCNG3	5390435	NM_172344.1	potassium voltage-gated channel, subfamily G, member 3	170850	576.13	995.96	2540.38	795	4.409	9.76708e-12	1.729	1.3799
LOC649181	5570681	XM_938247.1	hypothetical protein LOC649181	649181	274.64	325.48	1206.72	337.1	4.394	4.08716e-12	1.185	1.22742
DHRS8	6280008	NM_016245.2	hydroxysteroid (17-beta) dehydrogenase 11	51170	635.11	1818.81	2777.84	815.21	4.374	5.41759e-10	2.864	1.28357
FLJ45337	6840066	NM_207465.1	Homo sapiens FLJ45337 protein (FLJ45337), mRNA.	400754	418.63	854.9	1827.05	502.92	4.364	3.21235e-12	2.042	1.20135
HRG	990091	NM_000412.2	histidine-rich glycoprotein	3273	133.11	135.56	579.21	147.59	4.351	2.56431e-11	1.018	1.10878
LOC650220	4780014	XM_944102.1	PREDICTED: Homo sapiens hypothetical protein LOC650220 (LOC650220), mRNA.	650220	243.12	618.36	1056.73	358.33	4.347	4.00886e-12	2.543	1.47388
RGS20	6400403	NM_170587.1	regulator of G-protein signaling 20	8601	578.64	821.39	2508.09	665.39	4.334	5.84588e-13	1.42	1.14992
SLITL2	2900274	NM_138440.1	vasorin	114990	2685.45	2611.14	11627.8	2988.63	4.33	3.27499e-10	0.972	1.1129
DNTT	6280243	NM_001017520.1	deoxynucleotidyltransferase, terminal	1791	140.44	130.82	605.73	156.86	4.313	3.6528e-11	0.932	1.11692
TMEM16A	6420025	NM_018043.4	transmembrane protein 16A	55107	152.48	224.71	657.59	181.36	4.313	3.50087e-10	1.474	1.1894
FST	1260068	NM_006350.2	follistatin	10468	525.38	871.86	2259.57	920.17	4.301	6.05792e-12	1.659	1.75144
HS.570759	7210220	BE464252	hx86f05.x1 NCI_CGAP_Kid11 Homo sapiens cDNA clone IMAGE:3194721 3 similar to contains PTR5.b2 PTR5 PTR5 repetitive element ;, mRNA sequence	NA	197.19	265.82	845.39	213.61	4.287	2.61307e-13	1.348	1.08327
HS.582338	4010743	DA720951	DA720951 NT2RI3 Homo sapiens cDNA clone NT2RI3001242 5, mRNA sequence	NA	220.23	247.29	941.44	218.61	4.275	1.76527e-10	1.123	0.992644
C1QTNF1	5090079	NM_198594.1	C1q and tumor necrosis factor related protein 1	114897	509.41	988.96	2175.65	843.33	4.271	1.66645e-13	1.941	1.6555
SLC24A6	2360376	NM_024959.2	solute carrier family 24 (sodium/potassium/calcium exchanger), member 6	80024	2145.38	2598.36	9152.99	2664.14	4.266	7.78212e-12	1.211	1.2418
DNAH3	2680059	NM_017539.1	dynein, axonemal, heavy chain 3	55567	132.68	181.76	562.63	167.92	4.24	4.6264e-11	1.37	1.2656
MXD1	670086	NM_002357.2	MAX dimerization protein 1	4084	432.45	334.76	1832.82	382.47	4.238	1.4978e-09	0.774	0.884426
HYAL1	1070400	NM_153281.1	hyaluronoglucosaminidase 1	3373	476.11	404.1	2017.26	391.45	4.237	1.25387e-10	0.849	0.822184
LOC441581	6660176	NM_001080998.1	FSHD region gene 2 family, member B	441581	129.92	185.31	550.13	169.17	4.234	6.7575e-10	1.426	1.30211
HLA-A	3400438	NM_002116.5	major histocompatibility complex, class I, A	3105	5041.64	5717.89	21334	3844.87	4.232	1.51444e-11	1.134	0.762623
PAPSS2	1690259	NM_004670.3	3'-phosphoadenosine 5'-phosphosulfate synthase 2	9060	4875.49	6996.52	20400.7	6206.19	4.184	4.96646e-12	1.435	1.27294
GREB1	5700014	NM_014668.2	GREB1 protein	9687	358.49	235.94	1494.32	260.38	4.168	1.12756e-10	0.658	0.726324
HS.570399	1990594	BC047717	highly accelerated region 1A (non-protein-coding RNA)	768096	133.7	168.75	554.89	154.76	4.15	2.14485e-11	1.262	1.15752
CFD	1240152	NM_001928.2	complement factor D (adipsin)	1675	1097.78	1546.06	4548.3	1528.63	4.143	5.05194e-12	1.408	1.39247
LOC644436	520703	XM_927579.1	PREDICTED: Homo sapiens similar to Tubulin alpha-4 chain (Alpha-tubulin 4) (Alpha-tubulin isotype M-alpha-4) (LOC644436), mRNA.	644436	126.34	226.79	521.05	166.71	4.124	3.29103e-12	1.795	1.31953
SERPINA1	6380484	NM_001002235.1	serpin peptidase inhibitor, clade A (alpha-1 antiproteinase, antitrypsin), member 1	5265	945.13	1217.87	3891.12	830.33	4.117	1.27052e-11	1.289	0.878535
HOXD11	5290142	NM_021192.2	homeobox D11	3237	1276.07	1691.21	5252.39	1852.04	4.116	5.57951e-11	1.325	1.45136
C15ORF48	1110373	NM_032413.2	chromosome 15 open reading frame 48	84419	772.89	1352.71	3180.3	1132.02	4.115	5.19004e-12	1.75	1.46466
LOC285216	6960136	XM_496652.2	PREDICTED: Homo sapiens hypothetical protein LOC285216 (LOC285216), mRNA.	285216	255.57	680.15	1049.29	401.26	4.106	5.4973e-11	2.661	1.57006
ZNF680	1090280	NM_178558.2	zinc finger protein 680	340252	296.28	742.21	1205.65	617.39	4.069	3.38715e-09	2.505	2.08381
FLJ26056	5130242	XM_927785.1	PREDICTED: Homo sapiens hypothetical protein LOC375127, transcript variant 1 (FLJ26056), mRNA.	375127	139.9	113.27	568.96	151.47	4.067	1.80384e-11	0.81	1.0827
FLJ20273	7380626	NM_019027.1	RNA binding motif protein 47	54502	181.81	394.55	738.66	228.98	4.063	2.07694e-09	2.17	1.25945
HS.562383	6510703	BX111181	BX111181 Soares_multiple_sclerosis_2NbHMSP Homo sapiens cDNA clone IMAGp998N06630, mRNA sequence	NA	136.77	157.88	553.99	161.61	4.05	4.71679e-11	1.154	1.18162
CHPT1	2630687	NM_020244.2	choline phosphotransferase 1	56994	4932.56	5030.85	19871.8	4278.82	4.029	2.25217e-12	1.02	0.867464
TFPI	4280674	NM_001032281.1	tissue factor pathway inhibitor (lipoprotein-associated coagulation inhibitor)	7035	328.82	754.97	1323.78	546.38	4.026	1.52864e-11	2.296	1.66164
C9ORF95	1980180	NM_017881.1	chromosome 9 open reading frame 95	54981	556.44	788.51	2237.73	991.31	4.022	2.26356e-11	1.417	1.78152
ARHGAP18	3140445	NM_033515.2	Rho GTPase activating protein 18	93663	120.85	180.9	485.9	109.06	4.021	1.03174e-07	1.497	0.902441
PTPRU	3610609	NM_005704.3	protein tyrosine phosphatase, receptor type, U	10076	416.02	543.37	1671.39	597.33	4.018	1.6893e-10	1.306	1.43582
SEMA3B	430181	NM_001005914.1	sema domain, immunoglobulin domain (Ig), short basic domain, secreted, (semaphorin) 3B	7869	372.1	751.68	1493.63	645.61	4.014	2.38766e-11	2.02	1.73504
MAP3K5	5810600	NM_005923.3	mitogen-activated protein kinase kinase kinase 5	4217	569.15	779.94	2282.77	692.94	4.011	1.11109e-12	1.37	1.2175
SLC27A2	4670138	NM_003645.2	solute carrier family 27 (fatty acid transporter), member 2	11001	294.08	347.61	1179.34	342.41	4.01	1.11925e-10	1.182	1.16434
NCOA1	2190390	NM_147223.2	nuclear receptor coactivator 1	8648	200	524.7	800.37	319.95	4.002	2.50754e-08	2.624	1.59975
GRAMD1C	6860246	NM_017577.2	GRAM domain containing 1C	54762	188.09	329.22	749.46	199.2	3.985	6.38331e-11	1.75	1.05907
LOC389618	5260603	XM_372019.4	PREDICTED: Homo sapiens hypothetical LOC389618 (LOC389618), mRNA.	389618	198.41	341.92	788.98	233.57	3.976	6.00191e-11	1.723	1.17721
FOXA1	830056	NM_004496.2	forkhead box A1	3169	285.14	397.87	1131.96	356.09	3.97	4.24707e-11	1.395	1.24883
ASNS	5960181	NM_133436.1	asparagine synthetase	440	1321.54	2979.01	5212.71	2959.4	3.944	7.03327e-07	2.254	2.23936
MYLC2PL	4730427	NM_138403.3	myosin light chain 2, precursor lymphocyte-specific	93408	607.17	874.42	2391.21	562.75	3.938	9.02203e-12	1.44	0.926841
CDRT1	5090678	NM_006382.1	CMT1A duplicated region transcript 1	374286	178.11	161.54	700.77	167.4	3.935	3.40272e-11	0.907	0.939869
FCRLM1	3780193	NM_032738.3	Fc receptor-like A	84824	251.02	378.96	980.55	314.05	3.906	5.69798e-12	1.51	1.2511
LAIR2	6180743	NM_021270.2	leukocyte-associated immunoglobulin-like receptor 2	3904	155.33	236.81	606.07	223.52	3.902	9.44112e-12	1.525	1.439
PTGER3	2680441	NM_198719.1	prostaglandin E receptor 3 (subtype EP3)	5733	154.36	182.59	601.87	159.96	3.899	2.83746e-12	1.183	1.03628
H19	5340017	NR_002196.1	H19, imprinted maternally expressed transcript	283120	199.92	388.23	779.46	220.68	3.899	7.07731e-11	1.942	1.10384
CD68	3120370	NM_001251.1	CD68 molecule	968	420.87	898.21	1638.97	642.49	3.894	1.04508e-11	2.134	1.52658
METRNL	10224	XM_941466.1	meteorin, glial cell differentiation regulator-like	284207	1488.49	855.71	5770.66	1159.52	3.877	8.61683e-10	0.575	0.778991
HOXD10	6940064	NM_002148.2	homeobox D10	3236	517.14	1077.1	1998.41	1075.98	3.864	3.28524e-10	2.083	2.08064
KIAA0125	3780647	NM_014792.2	KIAA0125	9834	119.57	136.65	461.79	141.03	3.862	6.03175e-11	1.143	1.17948
CARS	20010	NM_001751.4	cysteinyl-tRNA synthetase	833	372.6	1059.18	1435.89	899.39	3.854	4.95085e-10	2.843	2.41382
B4GALT1	3460386	NM_001497.2	UDP-Gal:betaGlcNAc beta 1,4- galactosyltransferase, polypeptide 1	2683	515.83	1156.02	1987.45	1052.13	3.853	1.00093e-08	2.241	2.03968
LOC649159	830358	NM_001040069.1	hypothetical LOC649159	649159	230.37	241.74	887.41	207.83	3.852	4.66054e-12	1.049	0.902157
KRCC1	5340703	NM_016618.1	lysine-rich coiled-coil 1	51315	151.49	371.76	583.58	222.49	3.852	4.26224e-10	2.454	1.46868
KRCC1	2370538	NM_016618.1	lysine-rich coiled-coil 1	51315	199.28	511.82	765.8	512.08	3.843	2.03775e-09	2.568	2.56965
CDRT1	4250017	NM_006382.1	CMT1A duplicated region transcript 1	374286	364.76	278.44	1397.56	333.99	3.831	1.15603e-10	0.763	0.915643
MYT1	1450468	NM_004535.2	myelin transcription factor 1	4661	169.42	220.59	646.23	196.37	3.814	3.00947e-09	1.302	1.15907
TJP3	3450524	NM_014428.1	tight junction protein 3 (zona occludens 3)	27134	204.29	211.33	778.73	200.26	3.812	1.14834e-11	1.034	0.980273
LOC652070	5050168	XM_941394.1	single-chain Fv fragment	652070	160.55	128.25	611.8	141.38	3.811	3.16447e-11	0.799	0.880598
LOC647037	5700709	XM_930029.1	similar to Peptidyl-prolyl cis-trans isomerase NIMA-interacting 4 (Rotamase Pin4) (PPIase Pin4) (Parvulin 14) (Par14) (Peptidyl-prolyl cis/trans isomerase EPVH) (hPar14)	647037	506.43	1475.39	1929.29	1052.02	3.81	2.14509e-11	2.913	2.07733
AFP	2030161	NM_001134.1	alpha-fetoprotein	174	728.8	1512.17	2771.43	1459.64	3.803	1.29007e-11	2.075	2.0028
CACNA2D2	3120180	NM_001005505.1	calcium channel, voltage-dependent, alpha 2/delta subunit 2	9254	470.3	618.67	1788.64	554.36	3.803	1.42088e-10	1.315	1.17874
CLUL1	3420746	NM_199167.1	clusterin-like 1 (retinal)	27098	121.35	154.06	461.05	132.45	3.799	1.77389e-10	1.27	1.09147
KCNK6	3870041	NM_004823.1	potassium channel, subfamily K, member 6	9424	156.65	208.69	594.14	173.09	3.793	1.36868e-11	1.332	1.10495
LOC646332	2510326	XM_929266.1	PREDICTED: Homo sapiens similar to Ankyrin repeat domain protein 18A (LOC646332), mRNA.	646332	420.32	511.02	1593.03	495.06	3.79	2.93662e-11	1.216	1.17782
LOC651390	5270465	XM_942401.1	PREDICTED: Homo sapiens similar to tripartite motif protein 39, transcript variant 1 (LOC651390), mRNA.	651390	202.06	490.87	763.03	283.94	3.776	2.84199e-11	2.429	1.40523
FVT1	160537	NM_002035.1	follicular lymphoma variant translocation 1	2531	784.3	2225.82	2946.12	1569.08	3.756	3.4987e-11	2.838	2.00061
FGD5	3710554	NM_152536.2	FYVE, RhoGEF and PH domain containing 5	152273	254.06	221.53	953.01	226.81	3.751	1.42088e-10	0.872	0.892742
LOC647673	4220307	XM_936731.1	PREDICTED: Homo sapiens similar to Translationally-controlled tumor protein (TCTP) (p23) (Histamine-releasing factor) (HRF) (Fortilin) (LOC647673), mRNA.	647673	507.35	1491.45	1902.71	617.9	3.75	1.02093e-08	2.94	1.2179
GBP2	1940162	NM_004120.3	guanylate binding protein 2, interferon-inducible	2634	546.98	488.6	2049.29	519.08	3.747	1.90039e-10	0.893	0.948993
SLC45A3	1340746	NM_033102.1	solute carrier family 45, member 3	85414	637.04	784.57	2382.68	776.05	3.74	4.38919e-10	1.232	1.21821
ARL6	1090482	NM_032146.3	ADP-ribosylation factor-like 6	84100	125.7	316.69	469.09	179.42	3.732	2.93369e-09	2.519	1.42737
ATP6V1C1	5550750	NM_001695.3	ATPase, H+ transporting, lysosomal 42kDa, V1 subunit C1	528	141.38	389.42	527.26	184.92	3.729	2.20487e-09	2.754	1.30796
DNAL1	2810500	NM_031427.1	dynein, axonemal, light chain 1	83544	1981.82	4546.26	7386.32	3395.2	3.727	2.57108e-10	2.294	1.71317
ARL6	5270646	NM_032146.3	ADP-ribosylation factor-like 6	84100	188	415.39	700.24	322.38	3.725	1.07321e-11	2.21	1.71479
LOC653541	7550332	XM_927996.1	similar to double homeobox 4c	653541	164.6	185.79	613.15	155.57	3.725	9.67525e-10	1.129	0.94514
TREML3	2470131	XM_929970.1	triggering receptor expressed on myeloid cells-like 3	340206	146.68	126.5	542.83	122.97	3.701	7.45523e-11	0.862	0.838356
RBM24	6450041	NM_153020.1	RNA binding motif protein 24	221662	756.58	1136.82	2795.08	961.71	3.694	2.64644e-10	1.503	1.27113
TM2D1	10386	NM_032027.2	TM2 domain containing 1	83941	2986.8	7888.51	10986.9	5511.05	3.678	6.98837e-11	2.641	1.84514
PLEKHH1	2490068	NM_020715.1	pleckstrin homology domain containing, family H (with MyTH4 domain) member 1	57475	469.55	705.18	1726.62	609.89	3.677	5.26601e-09	1.502	1.29888
FAM43A	1690630	NM_153690.4	family with sequence similarity 43, member A	131583	893.63	821.88	3279.31	925.7	3.67	3.96475e-11	0.92	1.03589
SNRPN	4850133	NM_022805.2	small nuclear ribonucleoprotein polypeptide N	6638	716.01	1899.57	2622.26	1179.23	3.662	2.58858e-10	2.653	1.64695
ADAMTS1	6900086	NM_006988.3	ADAM metallopeptidase with thrombospondin type 1 motif, 1	9510	551.45	756.43	2018.02	808.96	3.659	1.06339e-10	1.372	1.46697
KIAA1370	4180142	NM_019600.1	KIAA1370	56204	307.74	824.28	1123.55	521.77	3.651	5.51748e-09	2.678	1.69549
SLC2A14	3420241	NM_153449.2	solute carrier family 2 (facilitated glucose transporter), member 14	144195	258.61	318.57	943.79	242.81	3.649	8.91689e-11	1.232	0.938904
TSNARE1	7510091	NM_145003.1	t-SNARE domain containing 1	203062	146.71	186.18	535.2	186.82	3.648	7.71093e-12	1.269	1.2734
IQCG	70551	NM_032263.2	IQ motif containing G	84223	303.87	654.91	1108.43	607.45	3.648	7.9763e-12	2.155	1.99905
NPR2	2810372	NM_000907.2	Homo sapiens natriuretic peptide receptor B/guanylate cyclase B (atrionatriuretic peptide receptor B) (NPR2), transcript variant 1, mRNA.	4882	1668.72	1207	6086.76	1315.11	3.648	1.31326e-11	0.723	0.788095
C6ORF32	3450201	NM_015864.2	chromosome 6 open reading frame 32	9750	222.76	348.49	811.13	267.53	3.641	4.09741e-11	1.564	1.20098
RFPL2	1770670	NM_006605.1	ret finger protein-like 2	10739	141.95	248.79	516.63	129.87	3.64	7.03977e-10	1.753	0.9149
ITPR1	3990646	NM_002222.1	inositol 1,4,5-triphosphate receptor, type 1	3708	513.19	436.55	1867.15	419.16	3.638	4.21523e-10	0.851	0.816774
TRPM2	5700068	NM_001001188.3	transient receptor potential cation channel, subfamily M, member 2	7226	303.98	848.15	1105.69	840.4	3.637	1.28937e-08	2.79	2.76466
C8ORF48	5860392	NM_001007090.1	Homo sapiens chromosome 8 open reading frame 48 (C8orf48), mRNA.	157773	476.3	1258.91	1731.88	982.66	3.636	3.74488e-11	2.643	2.06311
NALP2	1510170	NM_017852.1	NLR family, pyrin domain containing 2	55655	154.32	179.28	560.93	150.14	3.635	1.7129e-09	1.162	0.972913
ASS	2640544	NM_054012.2	argininosuccinate synthetase 1	445	903.73	2009.77	3284.61	1941.01	3.635	1.72393e-09	2.224	2.14778
ZFAND1	7380707	NM_024699.1	zinc finger, AN1-type domain 1	79752	807.36	2049.38	2933.29	1135.6	3.633	4.88087e-09	2.538	1.40656
THOC3	670192	NM_032361.1	THO complex 3	84321	293.35	597.87	1065.35	487.45	3.632	1.52748e-08	2.038	1.66167
HLA-A	2350066	NM_002116.5	major histocompatibility complex, class I, A	3105	649.54	750.51	2357.96	681.65	3.63	2.38766e-11	1.155	1.04943
K6IRS4	940161	NM_175053.2	keratin 74	121391	132.56	117.58	481.21	128.59	3.63	7.37685e-11	0.887	0.970051
BRP44L	4890093	NM_016098.1	brain protein 44-like	51660	9179.48	19917.1	33160.4	16907.7	3.612	9.37253e-11	2.17	1.8419
SLC30A1	5860521	NM_021194.2	solute carrier family 30 (zinc transporter), member 1	7779	907.78	1966.44	3269.07	1544.21	3.601	1.10915e-09	2.166	1.70108
LOC648113	5390148	XM_939884.1	PREDICTED: Homo sapiens similar to M-phase phosphoprotein, mpp8, transcript variant 1 (LOC648113), mRNA.	648113	2628.27	6391.77	9450.26	6824.24	3.596	1.8025e-08	2.432	2.59648
LOC648517	3120598	XM_940680.1	similar to Aldo-keto reductase family 1 member C1 (20-alpha-hydroxysteroid dehydrogenase) (20-alpha-HSD) (Trans-1,2-dihydrobenzene-1,2-diol dehydrogenase) (High-affinity hepatic bile acid-binding protein) (HBAB) (Chlordecone reductase homolog HAKRC...	648517	910.69	826.97	3255.18	787.03	3.574	7.75495e-08	0.908	0.864213
LY96	70167	NM_015364.2	lymphocyte antigen 96	23643	1681.8	1874.25	5996.66	1949.58	3.566	1.47314e-09	1.114	1.15922
LOC440929	3370201	XM_937384.1	PREDICTED: Homo sapiens similar to 40S ribosomal protein S29 (LOC440929), mRNA.	440929	640.42	1908.94	2281.15	1027.98	3.562	7.87868e-08	2.981	1.60517
CPN2	2570398	NM_001080513.1	carboxypeptidase N, polypeptide 2	1370	137.54	149.5	489.7	137.98	3.56	9.44067e-11	1.087	1.0032
RFNG	2070376	NM_002917.1	RFNG O-fucosylpeptide 3-beta-N-acetylglucosaminyltransferase	5986	3897.37	4244.28	13831.7	3949.39	3.549	5.26924e-11	1.089	1.01335
RNPC3	2970315	NM_017619.3	RNA-binding region (RNP1, RRM) containing 3	55599	273.08	800.54	968.05	516.56	3.545	6.20477e-11	2.932	1.89161
FLJ32252	1690612	NM_182510.1	hypothetical protein FLJ32252	146336	120.38	135.81	425.6	133.31	3.535	2.71386e-09	1.128	1.10741
C20ORF50	5340524	XM_941409.1	sel-1 suppressor of lin-12-like 2 (C. elegans)	80343	98.6	119.62	347.67	130.03	3.526	8.46818e-11	1.213	1.31876
C10ORF90	4560470	NM_001004298.2	chromosome 10 open reading frame 90	118611	124.2	157.89	437.15	134.46	3.52	8.46501e-10	1.271	1.08261
DUX4	5360167	NM_033178.2	double homeobox, 4	22947	197.09	183.29	692.36	169.7	3.513	3.92509e-11	0.93	0.861028
SYNGR1	6770768	NM_145731.2	synaptogyrin 1	9145	829.99	922.3	2914.42	779.51	3.511	1.22151e-10	1.111	0.93918
BMP7	3170100	NM_001719.1	bone morphogenetic protein 7 (osteogenic protein 1)	655	1128.62	1928.54	3958.66	1947.19	3.508	6.95904e-08	1.709	1.72528
RBBP6	6900161	NM_032626.5	retinoblastoma binding protein 6	5930	1219.11	2775.75	4267.07	1337.24	3.5	1.67594e-10	2.277	1.0969
CKM	1580592	NM_001824.2	creatine kinase, muscle	1158	102.07	153.2	355.67	112.77	3.485	7.69088e-11	1.501	1.10483
ZNF165	6200014	NM_003447.2	zinc finger protein 165	7718	504.35	799.61	1752.4	713.95	3.475	1.63058e-11	1.585	1.41558
LOC653147	6250386	XM_926208.1	hCG1995786	653147	460.07	1250.59	1598.39	967.72	3.474	4.99947e-11	2.718	2.10342
LAIR2	50278	NM_002288.3	leukocyte-associated immunoglobulin-like receptor 2	3904	116.58	153.31	404.53	127.08	3.47	5.56782e-10	1.315	1.09007
DBNDD1	3870273	NM_001042610.1	dysbindin (dystrobrevin binding protein 1) domain containing 1	79007	942.84	1841.55	3270.01	1957.67	3.468	1.63058e-11	1.953	2.07635
YIPF4	7320379	NM_032312.2	Yip1 domain family, member 4	84272	1239.63	3637.37	4275.3	2607.11	3.449	1.14689e-10	2.934	2.10314
ARL14	3400209	NM_025047.1	ADP-ribosylation factor-like 14	80117	448.88	720.79	1545.47	633.65	3.443	3.96894e-11	1.606	1.41162
FLJ20152	270114	NM_019000.2	family with sequence similarity 134, member B	54463	204.39	227.71	703.43	208.28	3.442	1.90039e-10	1.114	1.01903
TRAPPC6B	2190022	NM_001079537.1	trafficking protein particle complex 6B	122553	156.12	353.07	537.11	242.94	3.44	1.52842e-10	2.262	1.55611
HS.185764	3800577	AA215505	zr97b02.r1 NCI_CGAP_GCB1 Homo sapiens cDNA clone IMAGE:683595 5, mRNA sequence	NA	119.6	127.11	410.64	135.33	3.433	1.69766e-10	1.063	1.13152
M160	240220	NM_174941.3	CD163 molecule-like 1	283316	1242.3	1074.95	4263.3	994.99	3.432	7.69496e-11	0.865	0.800926
L3MBTL3	770128	NM_001007102.1	l(3)mbt-like 3 (Drosophila)	84456	499	1283.58	1707.81	953.76	3.422	8.36649e-11	2.572	1.91134
NLRP3	1010035	NM_004895.3	NLR family, pyrin domain containing 3	114548	160.99	173.93	549.71	179.84	3.415	8.82485e-08	1.08	1.11709
PRAMEF10	2350112	XM_942387.1	PREDICTED: Homo sapiens PRAME family member 10 (PRAMEF10), mRNA.	343071	156.74	145.95	535.12	147.48	3.414	2.31484e-10	0.931	0.940921
IRX4	2600050	NM_016358.1	iroquois homeobox 4	50805	578.92	717.43	1975.35	817.33	3.412	7.1255e-11	1.239	1.41182
EAF1	3840437	NM_033083.5	ELL associated factor 1	85403	190.47	543.73	649.5	361.7	3.41	5.97005e-09	2.855	1.89899
C6ORF115	6020681	XM_371848.4	chromosome 6 open reading frame 115	58527	509.39	1407.56	1729.65	1409.82	3.396	5.10553e-11	2.763	2.76766
COL24A1	6840639	NM_152890.4	collagen, type XXIV, alpha 1	255631	603.26	639.96	2046.65	506.16	3.393	1.52724e-10	1.061	0.839041
CT45-5	4670747	NM_001007551.2	cancer/testis antigen CT45-5	441521	270.22	789.91	916.5	372.51	3.392	1.22689e-09	2.923	1.37854
HLA-H	1980592	NR_001434.1	major histocompatibility complex, class I, H (pseudogene)	3136	259.05	351.09	876.36	300.55	3.383	6.11765e-11	1.355	1.1602
ABHD5	5860215	NM_016006.3	abhydrolase domain containing 5	51099	797.35	1871.72	2694.96	1604.76	3.38	9.42721e-11	2.347	2.01262
YTHDC1	630544	NM_001031732.1	YTH domain containing 1	91746	145.06	389.68	490.12	160.56	3.379	5.44763e-09	2.686	1.10685
METRNL	4150689	XM_941466.1	meteorin, glial cell differentiation regulator-like	284207	6222.8	6107.03	20982.9	6118.85	3.372	7.71093e-12	0.981	0.983295
LOC651453	4900402	XM_940610.1	similar to ribosomal protein L36	347292	248.97	714.21	839.47	433	3.372	5.58417e-10	2.869	1.73917
RASGRF1	6590068	NM_153815.1	Ras protein-specific guanine nucleotide-releasing factor 1	5923	333.19	331.25	1120.81	313.93	3.364	1.94548e-10	0.994	0.942195
RGS10	1440209	NM_001005339.1	regulator of G-protein signaling 10	6001	635.66	436.69	2133.65	463.25	3.357	5.79925e-11	0.687	0.72877
HS.87124	4890632	AA232990	zr68f02.r1 Soares_NhHMPu_S1 Homo sapiens cDNA clone IMAGE:668571 5, mRNA sequence	NA	233.77	247.11	784.77	203.22	3.357	3.27484e-10	1.057	0.869316
HS.526642	110189	CR590917	one cut homeobox 2	9480	232.8	382.02	780.3	398.48	3.352	1.33951e-07	1.641	1.71168
TFRC	2940435	NM_003234.1	transferrin receptor (p90, CD71)	7037	14196.1	28740	47547.5	23304.6	3.349	1.09567e-11	2.025	1.64162
ASAH3L	1010307	NM_001010887.2	N-acylsphingosine amidohydrolase 3-like	340485	217.76	221.14	728.49	197.76	3.345	3.83132e-11	1.016	0.908156
KRT9	5820291	NM_000226.2	keratin 9 (epidermolytic palmoplantar keratoderma)	3857	278.99	387.41	932.62	280.28	3.343	3.2705e-10	1.389	1.00462
ITGA9	4250315	NM_002207.2	integrin, alpha 9	3680	189.27	230.57	631.71	230.84	3.338	2.14806e-11	1.218	1.21963
CCDC104	990114	NM_080667.3	coiled-coil domain containing 104	112942	1591.48	3996.15	5306.15	2636.82	3.334	1.5928e-11	2.511	1.65684
CLCNKA	3930523	NM_004070.2	chloride channel Ka	1187	364.12	522.34	1214	426.73	3.334	7.63416e-11	1.435	1.17195
RAET1L	730021	NM_130900.2	retinoic acid early transcript 1L	154064	281.92	260.04	939.02	251.03	3.331	1.42088e-10	0.922	0.89043
METTL7B	5310142	NM_152637.1	methyltransferase like 7B	196410	692.88	671.83	2304.87	568.23	3.327	7.69088e-11	0.97	0.820099
MATN1	1400142	NM_002379.2	matrilin 1, cartilage matrix protein	4146	217.26	340.83	722.75	265.51	3.327	2.25972e-09	1.569	1.22208
KBTBD11	5050093	NM_014867.1	kelch repeat and BTB (POZ) domain containing 11	9920	1014.3	1559.27	3373.02	1609.37	3.325	8.52508e-11	1.537	1.58668
C20ORF59	4250241	NM_022082.2	chromosome 20 open reading frame 59	63910	124.59	123.52	413.74	146.58	3.321	3.86045e-09	0.991	1.1765
FAM46A	3940133	NM_017633.1	family with sequence similarity 46, member A	55603	3706.43	3644.48	12306.5	4380.62	3.32	6.3599e-12	0.983	1.1819
LOC402694	2650026	XM_938847.1	similar to ribosomal protein L15	402694	10637.3	29909.4	35213.7	27672.5	3.31	1.31778e-11	2.812	2.60147
LOC389834	1740239	NM_001013655.1	hypothetical gene supported by AK123403	389834	175.34	328.72	577.54	197.83	3.294	2.47704e-10	1.875	1.12827
CHMP4C	2490554	NM_152284.3	chromatin modifying protein 4C	92421	215.49	488.66	709.17	310.91	3.291	6.98659e-08	2.268	1.4428
TGFA	3420296	NM_003236.1	transforming growth factor, alpha	7039	407.28	370.84	1339.8	313.1	3.29	1.45547e-10	0.911	0.768759
[truncated: 463 more rows]
